# Supplementary material for: Evolution of body morphology and beak shape revealed by a morphometric analysis of 14 Paridae species
Source: Front Zool. 2016 Jun 29;13:30. doi: 10.1186/s12983-016-0162-0 (PMC4928266; doi:10.1186/s12983-016-0162-0)
Supplement: Supplementary file 2 — Body measurements. Data for the linear measurements of all specimens involved in this study are shown, including body weight, body length, wing length, tail length, tarsus length and culmen. The altitude for each specimen is also included. (CSV 27 kb) [file 12983_2016_162_MOESM2_ESM.csv]

species	subspecies	voucher	sampling date	altitude	body weight	body length	wing length	tail length	tarsus length	culmen
Sylviparus modestus		55916	1966.05.06	2000	7	88	59	39.3	14.1	5.9
Sylviparus modestus		57673	1964.04.27	2400	7	91	48.3	40.6	14.5	5.5
Sylviparus modestus		SC13246	2013.10.22	1840	6.5	91.51	57.1	35.8	13.6	5.7
Sylviparus modestus		SC13247	2013.10.22	1840	7.5	89.5	55.4	37.3	15.3	5.7
Sylviparus modestus		SC13251	2013.10.22	1840	7.3	82.42	57.7	35.6	13.9	5.8
Sylviparus modestus		SC13252	2013.10.22	1840	7.6	85.2	56	37.2	13.8	5.7
Sylviparus modestus		SC13254	2013.10.22	1840	7.5	89.2	57.8	40	14.4	5.7
Melanochlora sultanea	sultanea	33469	1959.01.09	890	40	197	113.6	94.3	22.5	11.3
Melanochlora sultanea	sultanea	33471	1958.11.28	650	44	188	107.3	92.9	21.4	12.1
Melanochlora sultanea	sultanea	33472	1958.12.06	650	40	199	101.8	93.2	20.8	10.6
Melanochlora sultanea	sultanea	33473	1957.04.07	850	40	200	105.9	94.6	21.3	10.7
Melanochlora sultanea	sultanea	52469	1957.05.14	1000	40	200	103.1	93.9	22.5	12.1
Melanochlora sultanea	sultanea	57674	1964.05.02	1050	40	205	110	99.4	21	11.2
Melanochlora sultanea	flavocristata	43261	1963.04.18	1050	36	189	107.7	88.2	20.6	10.5
Melanochlora sultanea	flavocristata	43262	1963.06.05	750	33	193	101.5	85.4	22.3	10.3
Cyanistes cyanus	berezowskii	39064	1958.06.11	1800	13	122	63.7	58.1	16.2	7.2
Cyanistes cyanus	berezowskii	39065	1958.06.13	1800	12	120	67.6	55.1	15.8	7.4
Cyanistes cyanus	berezowskii	39066	1958.08.09	1500	12	121	66.4	57.5	15.9	7.3
Cyanistes cyanus	berezowskii	39069	1958.09.05	2800	12	125	68.5	65.4	15.7	7.5
Cyanistes cyanus	berezowskii	39070	1959.05.30	1400	11	112	66.9	57	16.4	7.7
Cyanistes cyanus	berezowskii	39071	1960.05.26	2350	12	130	64.5	59	15.2	7.4
Cyanistes cyanus	berezowskii	39073	1960.06.11	1600	13	122	67.3	62.5	16.4	7.2
Cyanistes cyanus	berezowskii	39074	1960.06.11	1600	12	123	65.3	57.9	15.4	7.2
Cyanistes cyanus	berezowskii	39075	1960.07.14	1200	13	130	64.6	52	14.9	6.4
Cyanistes cyanus	berezowskii	39077	1960.07.18	1840	12	137	66.8	63.4	15.4	6.4
Cyanistes cyanus	berezowskii	39078	1960.08.20	880	11	115	63.9	63	14.4	6.9
Parus major	artatus	28870	1958.07.26	850	13	132	70.5	64.8	16.2	7.2
Parus major	artatus	28872	1957.05.29	1100	14	132	69.1	67.1	17.2	8.5
Parus major	artatus	28878	1958.06.27	820	13	132	74.4	63	16.9	7.5
Parus major	artatus	28904	1957.05.18	1300	13	126	65.9	61.4	16.3	7.5
Parus major	artatus	28905	1958.06.13	1000	11	122	62	50.5	15.9	7.5
Parus major	artatus	28908	1958.06.24	820	14	128	69.4	63.2	16.7	8
Parus major	artatus	28911	1958.06.16	1000	11	125	67.4	61.3	16.2	7
Parus major	artatus	28914	1958.06.27	820	13	131	65	63.8	16.9	7.9
Parus major	artatus	29430	1958.07.18	900	14	125	70.7	60.1	16	8.2
Parus major	artatus	29438	1958.07.18	900	14	130	66.1	58.4	17.4	7.5
Parus major	artatus	29442	1958.10.01	600	14	129	68	62.5	16.8	7.4
Parus major	artatus	29444	1958.07.17	900	13	125	68.4	60.6	16.5	8
Parus major	artatus	29445	1958.07.31	1000	14	132	68.2	63.5	16.8	8.5
Parus major	artatus	29446	1958.08.10	1150	14	129	67.4	61.5	16.8	8
Parus major	artatus	29451	1958.09.05	500	15	140	67.6	61.2	16.5	7.1
Parus major	artatus	29454	1958.08.03	1000	14	117	68.6	61.8	16.2	7.9
Parus major	artatus	29460	1958.09.27	600	14	132	68.5	65.4	16.6	8.3
Parus major	artatus	29463	1957.05.29	1100	15	130	69.4	64.1	17.9	7.9
Parus major	artatus	29467	1958.08.10	1150	13	118	61.6	57.1	16.1	7.5
Parus major	artatus	29476	1958.08.18	1150	14	123	65.8	59.1	16.4	7.7
Parus major	artatus	29478	1958.07.08	1900	13	126	64.3	59.8	16	7.1
Parus major	artatus	29482	1958.07.24	850	13	120	63.8	55.2	16.2	7.1
Parus major	artatus	29483	1958.08.15	1150	12	112	63.6	59.1	17.2	7.2
Parus major	artatus	29486	1958.07.31	1000	12	123	68.4	61.1	17.3	8.1
Parus major	artatus	29487	1957.05.11	1335	14	128	71.2	67.1	17.1	8.1
Parus major	artatus	29491	1958.10.21	1250	14	138	65.3	60.7	16.6	7.1
Parus major	artatus	29492	1958.08.01	1000	14	131	71.2	63.2	17.4	7.8
Parus major	artatus	29863	1958.09.27	600	14	125	67.9	58.3	16.8	8
Parus major	artatus	29864	1957.05.29	1100	14	125	68.1	64.6	17.8	7.6
Parus major	artatus	29867	1958.10.01	600	14	130	71.5	67.1	16.9	7.6
Parus major	artatus	29870	1958.10.01	600	13	132	71.2	64	16.9	8.3
Parus major	artatus	29872	1958.10.22	1250	15	131	67.6	63.8	17.3	7.4
Parus major	artatus	43584	1962.07.20	450	14	139	69.3	60.3	16.7	7.4
Parus major	artatus	43794	1964.05.01	400	14	134	68.8	59.8	17.8	7.4
Parus major	artatus	43795	1965.05.02	400	16	138	75.7	57	17.5	7.8
Parus major	artatus	48870	1960.11.27	1200	15	133	73	68.1	18.1	8.3
Parus major	artatus	48871	1960.12.09	1200	15	138	71.4	69.9	16	7.2
Parus major	artatus	48872	1960.12.09	1200	14	128	65.8	65.3	17.6	7.6
Parus major	artatus	28883	1958.10.02	600	14	131	69.7	64.5	16.5	7.7
Parus major	artatus	29489	1958.09.29	600	14	133	72.8	67.6	17.8	7.7
Parus major	commixtus	18175	1955.03.25	400	14	133	64.9	60.7	15.8	7.8
Parus major	commixtus	18182	1955.03.26	400	13	122	62.1	60.6	16.8	7.7
Parus major	commixtus	18210	1955.04.06	40	14	130	64.7	59.3	18.2	7.5
Parus major	commixtus	18224	1955.04.07	180	14	130	64.7	62.2	18.4	7.3
Parus major	commixtus	18234	1955.04.08	250	13	130	64.4	58.1	18	7.6
Parus major	commixtus	18281	1955.04.13	600	14	135	65.6	59.8	16.8	7.8
Parus major	commixtus	18308	1955.04.16	620	13	139	64.9	63.2	18	7.7
Parus major	commixtus	18309	1955.04.16	620	13	137	66.2	57.9	17.6	7.8
Parus major	commixtus	18456	1955.05.27	320	13	128	63.3	60.1	17	8.5
Parus major	commixtus	18457	1955.05.27	320	13	129	66.6	57.9	18	8.4
Parus major	commixtus	18465	1955.05.29	320	13	129	64.1	59.8	17.1	8
Parus major	commixtus	18511	1955.06.03	300	13	127	66.6	58.6	16.2	8.3
Parus major	commixtus	18512	1955.06.03	300	13	130	62.3	61.2	15.5	7.6
Parus major	commixtus	18530	1955.06.09	420	14	136	66.7	63.7	17.7	8
Parus major	commixtus	18553	1955.06.15	300	13	114	65.2	55.8	16.1	7.9
Parus major	commixtus	18554	1955.06.15	300	14	116	65.1	54.1	17.5	7.9
Parus major	commixtus	18576	1955.06.21	400	12	122	66.5	54.8	16.6	7.6
Parus major	commixtus	18591	1955.06.25	400	13	133	66	60	17.3	7.8
Parus major	commixtus	18603	1955.06.27	425	15	138	69.4	60.5	16.7	8.3
Parus major	commixtus	18604	1955.06.27	425	14	137	64.6	62.2	17.2	8
Parus major	commixtus	18678	1955.07.19	425	11	122	66.4	52.6	15.4	7.9
Parus major	commixtus	18783	1955.10.04	420	14	140	66	64.3	17.3	7.9
Parus major	commixtus	18788	1955.10.05	480	15	130	64.9	58.1	17.2	7.9
Parus major	commixtus	18859	1955.10.10	260	12	133	67.3	59	17.1	7.8
Parus major	commixtus	18862	1955.10.10	260	12	128	61.4	57.5	16.5	7.5
Parus major	commixtus	18960	1955.10.24	420	13	136	69.7	65.4	17.6	7.8
Parus major	commixtus	18973	1955.10.25	320	12	131	64.4	60.2	16.2	7.6
Parus major	commixtus	19022	1955.11.14	480	13	132	63.2	55.3	16.6	7.3
Parus major	commixtus	19039	1955.11.15	500	13	133	67.5	63.8	18.8	7.6
Parus major	commixtus	26885	1955.04.11	450	14	134	67	60.8	16.6	7.7
Parus major	commixtus	26887	1955.11.10	580	14	127	64.4	62	17.1	8
Parus major	commixtus	57648	1964.06.27	1450	14	132	66.5	64.1	16.5	7.7
Parus major	commixtus	57649	1964.05.21	500	13	135	65.2	60.1	18.9	7.8
Parus major	commixtus	57650	1964.06.13	850	13	140	64.6	56.7	15.3	7.2
Parus major	commixtus	57651	1964.04.18	850	15	136	70.9	68.2	18.5	8.3
Parus major	commixtus	57659	1965.06.01	1750	12	128	66.5	57.4	16.6	7.5
Parus major	subtibetanus	33433	1958.09.21	2000	14	143	68	66.1	17.9	7.8
Parus major	subtibetanus	33438	1959.01.26	1010	13	127	68.3	57.1	17.7	7.8
Parus major	subtibetanus	33439	1959.02.10	1030	13	134	67.7	67.1	17.3	7.9
Parus major	subtibetanus	33440	1959.02.09	1030	14	131	61.9	60.7	16.2	7.9
Parus major	subtibetanus	36061	1960.04.18	2400	14	125	70.7	63	18.5	7.7
Parus major	subtibetanus	36063	1960.06.11	2750	16	145	78.7	69.6	18.8	8.1
Parus major	subtibetanus	36065	1960.06.05	2750	16	145	74.3	64	18.1	9
Parus major	subtibetanus	36069	1960.04.04	2100	16	139	72.7	67.8	17.2	8
Parus major	subtibetanus	36072	1960.06.08	2750	16	130	77.8	68.3	16.1	7
Parus major	subtibetanus	36073	1960.06.12	2750	15	131	75.2	63	17.4	6.6
Parus major	subtibetanus	36074	1960.06.12	2750	15	136	72.8	67.3	18.3	7
Parus major	subtibetanus	36414	1960.06.03	2750	18	140	76.2	69	19.4	8.5
Parus major	subtibetanus	47332	1961.05.28	2450	16	134	76.6	70.4	18.9	9.1
Parus major	subtibetanus	47333	1961.08.09	2010	15	137	75.4	70.5	19	8.9
Parus major	subtibetanus	47334	1961.08.11	2010	15	138	70.7	64.4	18.3	8
Parus major	subtibetanus	48370	1960.10.21	2000	16	137	77.2	67.9	17.4	7.6
Parus major	subtibetanus	48371	1960.10.31	2000	16	145	75.4	66.6	17.6	7.3
Parus major	subtibetanus	48374	1960.11.17	2000	15	135	68.9	68.4	17.3	8.1
Parus major	subtibetanus	48375	1960.11.19	2000	17	137	74.9	64.7	18.1	7.5
Parus major	subtibetanus	48376	1960.11.19	2000	16	143	71.1	62.6	17.5	8.3
Parus major	subtibetanus	48377	1960.11.23	2000	14	141	72	66.7	17.1	7.4
Parus major	subtibetanus	48378	1960.11.23	2000	15	142	70.1	69.3	17.4	7.6
Parus major	subtibetanus	48379	1960.11.23	2000	15	145	69.9	64.8	16.7	7.6
Parus major	subtibetanus	61088	1981.09.08	2700	14	142	71.3	64.6	18.6	8.6
Parus major	tibetanus	50638	1960.05.31	3700	17	145	74.5	68.6	18.9	8.7
Parus major	tibetanus	59583	1973.09.29	2750	15	126	74	66.7	18.6	8.6
Parus major	tibetanus	59586	1976.06.06	3200	11	125	68.6	63.1	17.8	8.8
Parus major	tibetanus	59587	1976.08.07	3900	15	129	73.7	65.2	18.6	8.7
Parus monticolus	yunnanensis	29796	1958.07.08	1900	12	114	65.7	48.7	16.2	7.2
Parus monticolus	yunnanensis	29797	1957.04.28	1200	12	123	63.1	56.2	17.6	7.2
Parus monticolus	yunnanensis	29798	1958.07.03	2000	12	124	66	56.4	17.8	7.7
Parus monticolus	yunnanensis	29799	1957.06.24	2335	12	115	64.2	54.6	17.4	7.4
Parus monticolus	yunnanensis	29801	1957.05.13	2335	18	115	63.1	52.7	17.4	7.4
Parus monticolus	yunnanensis	29802	1957.07.28	1935	13	122	65.3	56.4	17.1	7.3
Parus monticolus	yunnanensis	29804	1957.04.17	2335	12	119	64.6	55.3	17	7.5
Parus monticolus	yunnanensis	29805	1957.06.24	2335	12	115	64.7	56.6	17.7	7.3
Parus monticolus	yunnanensis	29812	1957.05.10	2335	15	121	66.7	55.5	16.1	7.3
Parus monticolus	yunnanensis	36030	1960.08.10	2250	16	134	68.6	60.6	17.5	7.4
Parus monticolus	yunnanensis	36031	1960.07.07	1500	15	129	68.8	60.2	17.9	8.2
Parus monticolus	yunnanensis	36032	1960.07.19	2500	14	124	68.8	57.1	17.8	8
Parus monticolus	yunnanensis	36033	1960.06.02	3400	14	127	67	59.1	16.1	7.5
Parus monticolus	yunnanensis	61077	1981.06.08	2400	10	125	67.8	59	17.1	7.8
Parus monticolus	yunnanensis	61078	1981.05.27	2300	12	139	66.3	57.6	17.5	7.7
Parus monticolus	yunnanensis	61079	1981.07.22	2900	13	126	66.3	56.8	17.7	7.9
Parus monticolus	yunnanensis	61081	1981.07.22	2900	12	125	66.2	51.4	18.6	7.4
Parus monticolus	yunnanensis	61082	1981.09.08	2700	13	120	67.6	58.4	17.3	7.8
Parus monticolus	yunnanensis	36037	1960.04.01	2335	12	128	69.7	55.4	17.8	7.9
Parus monticolus	yunnanensis	36044	1960.06.09	2500	14	115	65.2	48.1	17.2	7
Parus monticolus	yunnanensis	47342	1961.05.07	1500	13	108	65.7	50.7	17.1	7.4
Parus monticolus	yunnanensis	47343	1961.05.12	1800	15	118	70	53	17	7.6
Parus monticolus	yunnanensis	47344	1961.10.07	2335	15	140	65.3	55.2	16.7	7.8
Parus monticolus	yunnanensis	48382	1960.11.18	2000	15	130	68.6	58.5	17.7	7.8
Parus monticolus	yunnanensis	48383	1960.11.20	2000	15	130	69.1	55.9	17.4	7.5
Parus monticolus	yunnanensis	48384	1960.11.20	2000	15	132	70.9	52.7	17.7	7.4
Parus monticolus	yunnanensis	48385	1960.11.23	2000	16	133	70.4	58.2	17.6	8.6
Parus monticolus	yunnanensis	48388	1960.11.28	2000	15	137	73	57.5	17.3	7.8
Parus monticolus	yunnanensis	51729	1960.10.11	1800	14	122	66.8	57.1	16.7	7.4
Parus monticolus	yunnanensis	52349	1962.12.04	2335	14	132	66.1	54.7	17.5	7.1
Parus monticolus	yunnanensis	57662	1965.05.23	1750	13	136	69.9	58.5	16	7.3
Parus monticolus	yunnanensis	57663	1965.03.15	175	13	140	69.9	57.2	16	8
Parus monticolus	monticolus	50092	1959.08.01	2335	12	115	63.3	51.2	16.2	7.6
Parus monticolus	monticolus	55909	1966.05.08	2200	13	128	65.8	56.9	17.4	7.4
Parus monticolus	monticolus	59588	1973.07.03	2300	12	120	66.9	56.3	16.7	8
Parus monticolus	monticolus	59591	1973.08.03	2100	12	115	64.7	53.1	17.4	6.8
Parus monticolus	monticolus	59592	1973.07.15	1600	13	126	67.6	50.5	17.1	7.9
Parus monticolus	monticolus	59593	1973.07.29	2000	11	119	63.2	52.8	16.6	7.5
Parus monticolus	monticolus	59594	1975.06.22	2200	11	110	67.6	57.5	17.3	8.5
Parus monticolus	monticolus	59595	1975.06.22	2200	11	115	62.9	52.4	16.8	6.8
Parus monticolus	monticolus	59596	1975.06.22	2200	12	112	62.1	51.9	16.9	7.7
Parus monticolus	monticolus	59604	1960.07.24	2335	14	115	64.2	49.4	16.9	7.9
Parus monticolus		61655	1983.07.14	2250	13	110	64.6	50.1	17	7
Parus monticolus		62135	2008.11.17	870	15	123	66.4	54.1	17.1	7.4
Parus monticolus		62138	2008.11.22	1170	14	117	64.2	54.8	17.1	7.1
Parus monticolus		62141	2008.11.22	1170	15	119	67.7	55.6	17	7.7
Pseudopodoces humilis		40041	1961.06.25	4085	39	159	92.4	64.6	27.4	20
Pseudopodoces humilis		41359	1960.07.09	4085	38	168	89.3	61.1	27.2	21.7
Pseudopodoces humilis		41361	1960.04.01	4085	35	160	87.1	63.6	27.7	21.4
Pseudopodoces humilis		41363	1960.07.15	4085	42	162	90.5	64.5	27.7	21.4
Pseudopodoces humilis		36927	1959.05.24	4085	47	175	88.5	59.9	27.5	20.1
Pseudopodoces humilis		36935	1959.07.08	4085	36	160	84.1	55.3	27.3	16.9
Pseudopodoces humilis		36943	1959.09.28	4085	45	170	86	60.2	26.2	20.3
Pseudopodoces humilis		40042	1961.06.25	4000	39	170	88.1	64.9	26.3	22.3
Pseudopodoces humilis		40044	1961.06.25	4000	36	154	87.6	62.1	27.1	15.4
Pseudopodoces humilis		40047	1961.07.15	4000	38	150	85.3	60.1	26.6	17.7
Pseudopodoces humilis		40050	1961.06.27	3600	40	165	88.4	62	28.2	16.7
Pseudopodoces humilis		40051	1961.06.27	3600	41	155	89.5	59.8	28.7	17
Pseudopodoces humilis		41356	1960.04.25	4085	30	154	84.8	62.5	27.8	19.3
Pseudopodoces humilis		41393	1961.07.09	4085	42	170	92.7	63.5	27.6	21.6
Pseudopodoces humilis		41403	1958.09.10	4085	36	145	88.6	63.4	26.6	21.4
Pseudopodoces humilis		41404	1960.03.20	4085	43	160	86.4	58.8	26.4	18.7
Pseudopodoces humilis		41405	1961.07.09	4085	37	175	85.2	63.1	26.8	14.3
Pseudopodoces humilis		59076	1976.06.14	4200	40	171	94.7	64.1	26.8	20.9
Pseudopodoces humilis		44206	1964.06.05	3480	42	152	91.7	60.3	27.9	20.8
Pseudopodoces humilis		50540	1960.05.30	4085	40	155	89.6	60.6	27.3	21.2
Pseudopodoces humilis		59069	1976.08.05	3400	37	161	90.4	56.6	25.7	20.3
Pseudopodoces humilis		59070	1976.09.11	4370	40	153	86.3	59.4	25.3	20.7
Pseudopodoces humilis		59073	1976.05.15	3670	38	160	85.4	59.7	25.9	18.9
Pseudopodoces humilis		59074	1976.09.11	4370	42	160	89.4	61.1	27.3	19.6
Pseudopodoces humilis		59075	1976.08.17	5100	45	165	90.9	65.6	27.8	17.2
Pseudopodoces humilis		59079	1976.07.02	4460	42	165	90.3	66.2	27.5	21.7
Pseudopodoces humilis		59081	1976.06.12	4200	40	180	90.5	66.8	27.4	20.5
Pseudopodoces humilis		59082	1976.08.25	4850	45	167	91.8	62.2	26.5	19.6
Pseudopodoces humilis		59086	1976.05.16	4085	38	173	89.4	54.7	27.4	19.5
Pseudopodoces humilis		36948	1959.01.18	4085	34	144	84.1	58.3	27	18.8
Pseudopodoces humilis		41357	1960.04.11	4085	30	170	85.6	55	26.4	19.3
Pseudopodoces humilis		41369	1959.01.17	4085	40	146	87.2	52	29	19.3
Pseudopodoces humilis		41372	1960.05.25	4085	41	160	88.3	53.9	26.8	19.8
Pseudopodoces humilis		41373	1960.05.25	4085	39	165	85.3	54.6	27.5	18.7
Pseudopodoces humilis		41378	1960.08.16	4085	35	164	87.5	65.1	26.8	18.8
Pseudopodoces humilis		41384	1960.08.25	4085	40	156	89.8	61.9	27.3	18.5
Pseudopodoces humilis		41385	1960.08.26	4085	43	147	88.9	60.4	27.5	19.7
Pseudopodoces humilis		41386	1960.08.24	4085	43	170	87.7	60.5	28.3	18
Pseudopodoces humilis		41387	1960.08.26	4085	42	192	91	63	28.2	17.7
Pseudopodoces humilis		41388	1960.08.24	4085	41	175	88.5	69.8	26	14.9
Pseudopodoces humilis		41406	1958.08.31	4085	39	169	88.5	54.2	26.8	21.1
Parus spilonotus	spilonotus	48389	1961.01.01	1760	20	139	82	62.5	17.9	9.7
Parus spilonotus	spilonotus	48390	1961.01.01	1760	19	140	78.5	60.9	17.6	9.2
Parus spilonotus	spilonotus	57667	1965.06.05	1800	20	144	74.1	55	18.1	8.9
Parus spilonotus	spilonotus	57669	1965.05.31	2000	18	132	80.8	61.3	18.1	9.7
Parus spilonotus	spilonotus	57670	1965.03.12	1975	19	146	78.3	63.4	18.9	9.1
Parus spilonotus	spilonotus	57671	1965.03.13	1975	17	143	76.4	57.7	18	9.2
Parus spilonotus	rex	33462	1956.05.16	1975	20	150	80.5	61.9	16.7	9.2
Parus spilonotus	rex	33463	1956.05.23	1975	21	155	83	65.4	18.6	9.3
Parus spilonotus	rex	33464	1956.05.11	1975	19	135	74.6	57.4	17.9	7.9
Parus spilonotus	rex	33465	1956.05.25	1975	18	136	78.1	57.6	17	9
Parus spilonotus	rex	43962	1958.12.12	1975	20	124	81.9	66.3	17.3	9.4
Parus spilonotus	rex	53687	1959.11.22	1975	19	141	79.4	60.2	16.6	9.6
Parus spilonotus	rex	55175	1963.07.09	1975	19	125	77.7	58.3	17.1	8.7
Parus spilonotus	rex	55178	1963.10.15	1975	21	129	77.6	60	17.5	9.4
Parus spilonotus	rex	57664	1964.04.09	1950	20	138	81.1	63.4	16.2	9.6
Parus spilonotus	rex	57665	1964.08.21	2400	17	127	80.3	59.5	17.1	9.5
Lophophanes dichrous	dichrous	59613	1973.09.20	3000	13	116	70.4	48.9	20.2	6.8
Lophophanes dichrous	wellsi	36020	1960.06.13	2750	13	103	71.6	52.4	19.1	6.9
Lophophanes dichrous	wellsi	47354	1961.07.12	4000	15	120	77.1	54	19.6	8.1
Lophophanes dichrous	wellsi	47355	1961.08.16	3800	11	125	70.8	54.8	19.8	7.8
Lophophanes dichrous	wellsi	47356	1961.08.10	3230	12	112	66.1	46.9	17.7	6.9
Lophophanes dichrous	wellsi	61096	1981.08.29	3700	12	113	71.2	53.7	18.5	6.8
Periparus ater	ater	34275	1956.08.03	1300	7	108	56	47	13.8	7
Periparus ater	ater	49375	1959.05.09	1300	9	101	57.3	41.1	13.8	7.6
Periparus ater	rufipectus	39080	1958.09.03	2300	9	105	58.2	45.8	15.9	7.7
Periparus ater	rufipectus	39081	1958.09.04	2400	9	102	60.8	47.2	16.5	7.7
Periparus ater	rufipectus	39082	1960.06.06	2050	10	104	61	48.7	16.1	8.2
Periparus ater	aemodius	29811	1958.10.23	1250	8	96	59.6	41.2	14.4	7.1
Periparus ater	aemodius	36056	1960.06.03	2500	8	97	58.6	40.7	15.4	7
Periparus ater	aemodius	37949	1959.06.23	3200	7	98	57.3	38.3	15.2	6.5
Periparus ater	aemodius	50091	1959.06.08	3335	9	97	59	43	15.8	6.5
Periparus ater	aemodius	61094	1981.07.19	2900	6	92	54.3	41.9	14.9	6.2
Periparus ater	pekinensis	17743	1954.12.13	1300	8	100	57.8	45.7	14.6	6.6
Periparus rubidiventris	beavani	28921	1957.07.14	3000	10	95	61	45.1	16.5	6.8
Periparus rubidiventris	beavani	28924	1957.07.14	3000	9	100	60.8	45.8	18.3	7.6
Periparus rubidiventris	beavani	28926	1957.07.20	2650	8	105	63.9	44.4	17.5	8.2
Periparus rubidiventris	beavani	28927	1957.07.19	2650	8	103	63.3	44.7	16.8	7.6
Periparus rubidiventris	beavani	28932	1957.07.14	2900	10	95	61.5	43.7	16.5	6.6
Periparus rubidiventris	beavani	36023	1960.06.19	3100	10	113	67	48.9	17.1	7.9
Periparus rubidiventris	beavani	36024	1960.05.31	3525	11	112	66.8	50.3	17.5	7.7
Periparus rubidiventris	beavani	36027	1960.06.19	3100	10	100	65.3	48.1	17.3	7.2
Periparus rubidiventris	beavani	42057	1960.04.23	3000	10	100	62	45.4	16	7.1
Periparus rubidiventris	beavani	42058	1960.05.04	3000	8	101	63.5	48.2	17.3	7.7
Periparus rubidiventris	beavani	42059	1959.11.21	3000	7	100	61.4	42.7	16.4	7.3
Periparus rubidiventris	beavani	61097	1981.08.17	4000	7	107	64.8	46.8	17	7.4
Periparus rubidiventris	beavani	61098	1981.08.19	4000	8	102	63.8	47.3	17.1	6.6
Periparus rubidiventris	beavani	61100	1981.08.08	3150	9	106	67.4	48.1	16.7	7.2
Periparus rubidiventris	beavani	47347	1961.08.09	4000	10	105	68	44.8	17.2	7.1
Periparus rubidiventris	beavani	47348	1961.08.16	3800	8	100	67.2	47.6	17.6	7.6
Periparus rubidiventris	beavani	47349	1961.08.16	3800	9	110	65.7	49.5	16.9	7.4
Periparus rubidiventris	beavani	55806	1959.07.26	3000	10	118	69.1	49.3	18.4	7.3
Periparus rubidiventris	beavani	55807	1959.07.26	3000	10	101	67.2	48.1	17.4	8.5
Periparus rubidiventris	beavani	59605	1973.08.27	3840	7	102	63.3	45.2	16.8	7.2
Periparus rubidiventris	beavani	59608	1973.08.23	3820	9	105	68.3	49	17.6	7.4
Periparus rubidiventris	beavani	60344	1973.09.20	3000	8	105	63.9	45.2	17.8	7.5
Periparus venustulus		19643	1956.10.21	1000	10	99	64.1	35.5	14.5	7.5
Periparus venustulus		19647	1956.10.30	1000	11	102	66	39.4	14.6	7.4
Periparus venustulus		19649	1956.11.11	1000	11	99	64.4	37.5	14.4	7.6
Periparus venustulus		19650	1956.11.11	1000	11	98	63.6	34.9	14.3	7.7
Periparus venustulus		19651	1956.11.11	1000	10	93	66.2	34	14.6	7.6
Periparus venustulus		19652	1956.12.29	1000	10	110	62.6	36.4	14.3	7.2
Periparus venustulus		20947	1957.10.29	1000	12	101	67.7	35.4	15.2	7.4
Periparus venustulus		20948	1957.11.28	1000	12	96	64.4	32.9	14.2	8.4
Periparus venustulus		20951	1957.11.29	1000	12	93	63.3	32.1	14.6	7.4
Periparus venustulus		20953	1957.10.30	1000	11	91	63.4	30.8	14.3	7.6
Periparus venustulus		20954	1957.11.02	1000	11	97	64.1	35.9	14.6	7.2
Periparus venustulus		20955	1957.10.29	1000	12	101	66.6	36.9	14.4	7.8
Periparus venustulus		20957	1957.11.02	1000	11	100	62.2	34.5	15	7.6
Periparus venustulus		20961	1957.11.23	1000	10	95	64.5	32	14.6	7.6
Periparus venustulus		20962	1957.11.22	1000	12	90	62.8	34.6	14.9	7.6
Periparus venustulus		20964	1959.11.21	1000	11	91	69	34.1	14.4	7.6
Periparus venustulus		20965	1957.12.01	1000	13	98	62.6	33.5	14.1	7.4
Periparus venustulus		20966	1957.11.25	1000	12	96	64.3	30.8	15	7.9
Periparus venustulus		20967	1957.11.30	1000	12	95	62.5	32	14.9	7.5
Periparus venustulus		29830	1957.04.26	1500	11	97	63	36.5	14.4	7.2
Periparus venustulus		29833	1958.08.09	1150	10	96	61.9	37.9	14.9	7.5
Periparus venustulus		29834	1958.10.01	600	10	102	63.7	34.6	13.3	7.3
Periparus venustulus		29835	1957.07.31	1935	10	98	64.5	38.5	14.2	7.8
Periparus venustulus		29838	1957.04.27	1500	10	97	64.1	35.9	14.1	6.9
Periparus venustulus		29839	1958.08.10	1150	10	95	62.2	35.3	14	7.3
Periparus venustulus		29844	1957.05.10	1500	12	95	62	36.7	13.9	7
Periparus venustulus		47346	1961.05.13	2800	10	93	63.4	32.7	13.8	7
Periparus venustulus		62236	2008.11.17	870	12	98	60.2	33.6	14	7
Periparus venustulus		62237	2008.11.22	1170	11	97	64.9	36.9	14.8	7.2
Periparus venustulus		62238	2008.11.22	1170	12	102	61.2	38.6	15.4	7.8
Poecile montanus	affinis	36494	1959.11.05	3675	10	115	62.2	58.8	15.9	8
Poecile montanus	affinis	36496	1959.05.05	3675	12	110	64.3	59.4	16.3	7.6
Poecile montanus	affinis	42060	1959.11.05	3675	11	135	63.1	59.8	15.8	7.9
Poecile montanus	affinis	42061	1960.04.01	3675	15	123	63	60.1	17.1	7.3
Poecile montanus	stotzneri	48875	1960.11.20	1200	11	114	64.7	61.4	15.2	8
Poecile montanus	stotzneri	48876	1950.11.19	1200	12	115	63.5	62.7	16.2	7.6
Poecile montanus	stotzneri	60997	1978.06.20	1800	13	120	64.4	61.2	16.1	9
Poecile montanus	stotzneri	61000	1978.06.18	1700	13	131	62.7	61	16.6	8.2
Poecile montanus	stotzneri	61001	1978.06.19	1800	14	125	62.6	63.3	16.5	8.6
Poecile montanus	stotzneri	61003	1978.06.20	1800	13	122	62.5	61.4	15.2	7.9
Poecile montanus	stotzneri	61004	1978.06.20	1800	13	120	64.8	60.1	16.8	8.4
Poecile montanus	stotzneri	61005	1978.08.04	1800	12	120	60.2	59.4	16.5	7.5
Poecile montanus	stotzneri	61006	1978.08.04	1800	12	115	63.2	59.4	15.5	8
Poecile montanus	weigoldicus	47358	1961.08.07	4000	11	123	65.5	54.7	16.4	7.2
Poecile montanus	weigoldicus	47359	1961.08.18	3800	10	123	66.9	57.3	17.1	7.6
Poecile montanus	weigoldicus	47362	1961.08.01	3230	12	119	66.6	58.4	16.1	8.2
Poecile montanus	weigoldicus	47363	1961.08.01	3230	11	120	67.6	54.8	15.9	7.8
Poecile montanus	weigoldicus	53022	1960.09.10	3675	13	120	64.6	53.6	17.1	8.3
Poecile palustris		62169	2008.11.09	1565	11	110	59.9	47.3	14	7.2
Poecile palustris		62172	2008.11.12	1565	10	113	61.1	49.1	14.2	7
Poecile palustris		62174	2008.11.10	1565	10	110	62.1	49.2	13.9	7.1
Poecile palustris		62176	2008.11.14	1565	10	118	62.5	50.8	14.3	7
Poecile palustris		62177	2008.11.14	1565	11	120	61.4	46.4	14.2	7.2
Poecile palustris	brevirostris	17721	1954.03.18	1375	11	121	63.6	61.5	14.4	7.3
Poecile palustris	brevirostris	34258	1956.09.08	1375	12	132	67.1	63.4	13.2	7.2
Poecile palustris	brevirostris	34260	1956.09.06	1375	12	128	66.6	65.6	13.9	6.8
Poecile palustris	brevirostris	34261	1956.09.08	1375	11	142	68.3	67.5	14.4	8
Poecile palustris	brevirostris	34264	1956.08.04	1375	12	130	67.4	63.1	15.2	8.6
Poecile palustris	brevirostris	34266	1956.09.05	1375	12	136	65.6	60.3	14.9	8.2
Poecile palustris	brevirostris	34267	1956.09.07	1375	10	128	62.5	58.5	14.7	8.2
Poecile palustris	brevirostris	34268	1956.08.04	1375	14	138	68.3	66.1	13.6	7.5
Poecile palustris	brevirostris	49357	1960.03.04	1375	10	124	63.7	58.2	15.3	7.7
Poecile palustris	brevirostris	49358	1960.03.11	1375	9	120	62.9	59.3	15.8	7.6
Poecile palustris	brevirostris	49361	1959.03.04	1375	11	132	62	59.8	14.7	6.9
Poecile palustris	brevirostris	49362	1959.11.05	1375	11	125	63.4	63.1	14.8	7.7
Poecile palustris	brevirostris	49363	1959.04.20	1375	13	136	66.7	64.9	14.4	6.9
Poecile palustris	brevirostris	49368	1960.09.10	1375	13	125	64.2	59.9	15.3	7.7
Poecile palustris	brevirostris	49369	1959.04.25	1375	11	111	63	61	15.3	7.5
Poecile palustris	brevirostris	49371	1960.03.04	1375	12	130	63.8	61.1	15.2	7.5
Poecile palustris	brevirostris	49372	1959.04.20	1375	12	138	67	67.4	14.5	7.1
Poecile palustris	hellmayri	14951	1953.04.05	1375	11	124	63.4	54.7	14.9	7.2
Poecile palustris	hellmayri	14953	1953.05.03	1375	10	107	61.7	57.8	14.4	6.9
Poecile palustris	hellmayri	14954	1953.05.03	1375	10	117	59.8	53.1	13.3	7.1
Poecile palustris	hellmayri	14958	1953.06.04	1375	10	115	59.9	56.1	14	7
Poecile palustris	hellmayri	14960	1953.09.23	1375	8	112	58.8	53.8	14	7.2
Poecile palustris	hellmayri	14969	1953.09.23	1375	10	120	60.5	54.3	15	7.4
Poecile palustris	hellmayri	14970	1953.05.03	1375	10	121	62.9	59.4	14.4	6.9
Poecile palustris	hellmayri	45634	1956.01.02	1375	11	119	62.7	56	13.8	6.9
Poecile palustris	hellmayri	14957	1953.06.03	1375	10	110	57.5	48.2	14	6.1
Poecile palustris	hellmayri	14965	1953.07.12	1375	10	117	61.9	52.5	15.3	7.8
Poecile palustris	hellmayri	19112	1955.11.28	1375	11	115	61.8	47.2	16	6.7
Poecile palustris	hellmayri	19113	1955.12.01	1375	10	120	58.6	53.3	15.2	7.1
Poecile palustris	hellmayri	20499	1956.01.24	1375	10	118	58	51.3	14.7	7.5
Poecile palustris	hellmayri	20500	1956.09.06	1375	11	120	63.4	55.3	15.2	7.8
Poecile palustris	hellmayri	43832	1964.06.24	1375	10	111	58.9	50.2	14.2	6.8
Poecile palustris	hellmayri	45769	1956.09.27	1375	9	107	58.3	52.3	13.7	7
Poecile palustris	hellmayri	45963	1958.03.04	1375	11	125	62.3	56.3	14.9	7.1
Poecile palustris	hellmayri	55538	1965.04.19	1375	11	120	61.4	55.5	13.5	6.8
Poecile palustris	hypermelas	28906	1957.04.08	1200	10	122	59.8	54.3	14	7.1
Poecile palustris	hypermelas	28919	1957.04.19	1200	10	102	58.4	47.9	14.2	7
Poecile palustris	hypermelas	28922	1958.08.09	1150	10	103	61.9	45.1	14.9	7.9
Poecile palustris	hypermelas	28928	1957.04.17	1200	9	99	60.3	49.5	14.9	6.9
Poecile palustris	hypermelas	28931	1957.04.28	1200	10	106	62.3	52.6	14.1	7.2
Poecile palustris	hypermelas	28935	1957.06.24	1200	9	106	64.4	49.8	14.4	7.3
Poecile palustris	hypermelas	28936	1957.04.02	1200	9	117	63.5	54.1	15.3	7.2
Poecile palustris	hypermelas	28937	1958.08.10	1150	11	108	63.4	51.8	13.9	7.6
Poecile palustris	dejeani	37950	1959.07.11	3000	10	102	66	47.4	14.3	7.1
Poecile superciliosus		36517	1959.09.14	3717.5	14	130	68.1	67.3	17.3	7.5
Poecile superciliosus		36519	1959.06.25	3717.5	14	129	63.7	62	17.2	7.6
Poecile superciliosus		42066	1960.08.18	3717.5	10	135	64.4	70.1	17.1	7.3
Poecile superciliosus		42067	1961.06.12	3717.5	12	140	64	68.6	16.3	7.7
Poecile superciliosus		42069	1960.08.25	3717.5	11	125	64	66.1	16.5	7.3
Poecile superciliosus		42070	1960.04.30	3717.5	10	130	63.7	68.5	17	7.9
Poecile superciliosus		59616	1960.06.14	3717.5	12	120	62.8	63.2	17.8	7.5
