# Supplementary material for: Evolution of body morphology and beak shape revealed by a morphometric analysis of 14 Paridae species
Source: Front Zool. 2016 Jun 29;13:30. doi: 10.1186/s12983-016-0162-0 (PMC4928266; doi:10.1186/s12983-016-0162-0)
Supplement: Supplementary file 3 — Coordinates of landmarks for geometric morphometric analysis of beak shape. (TXT 261 kb) [file 12983_2016_162_MOESM3_ESM.txt]

Id	ProcCoord1	ProcCoord2	ProcCoord3	ProcCoord4	ProcCoord5	ProcCoord6	ProcCoord7	ProcCoord8	ProcCoord9	ProcCoord10	ProcCoord11	ProcCoord12	ProcCoord13	ProcCoord14	ProcCoord15	ProcCoord16	ProcCoord17	ProcCoord18	ProcCoord19	ProcCoord20	ProcCoord21	ProcCoord22	ProcCoord23	ProcCoord24	ProcCoord25	ProcCoord26	ProcCoord27	ProcCoord28	ProcCoord29	ProcCoord30	ProcCoord31	ProcCoord32	ProcCoord33	ProcCoord34	ProcCoord35	ProcCoord36	ProcCoord37	ProcCoord38	ProcCoord39	ProcCoord40	ProcCoord41	ProcCoord42
Sy.mod.55916	-0.3496985570919235	0.09017867708792661	-0.2795798809585749	0.09438947420116156	-0.20832853130965112	0.09415684145768083	-0.13643656205179186	0.08951144479538377	-0.06387987086235448	0.08549797619602374	0.009041047205335745	0.08071202097146908	0.08166027428084457	0.0714091778361586	0.1535580236177675	0.05913795844890952	0.22334724773164374	0.0410114125779929	0.2892279123886877	0.013751931485764764	0.34054096550585117	-0.029000722503701365	0.2804035664560783	-0.024578928198740996	0.21716871323836218	-0.02285661762101733	0.15268715453398896	-0.028264910053371957	0.0878301032292928	-0.03747856770257161	0.023230870898500216	-0.05095584997321855	-0.040710584726383586	-0.06678954725225002	-0.10267518659952127	-0.08759324554040428	-0.1644241589748325	-0.10648612494355063	-0.22575217544909193	-0.1246571438000523	-0.2872103710622277	-0.14109525746959237
Sy.mod.57673	-0.34651940732361997	0.10161167301345637	-0.2769499546218266	0.10245032972498921	-0.20619209462452193	0.09981457162928672	-0.13471091265439633	0.09492632024872279	-0.06275938847425203	0.08798991750812374	0.009339219837937979	0.07925386545299476	0.08154904480247235	0.07133509773667072	0.1530523675165588	0.060749506368359296	0.22230565623461404	0.04563359435078526	0.2863590450736897	0.020532702434191488	0.33702074243577873	-0.01955058898009744	0.27762370062755504	-0.02178711470531243	0.215574389995551	-0.02696269058991948	0.15143411642932916	-0.033747717043139065	0.08681038390224549	-0.04401029678290552	0.02285942158958485	-0.05925980440329748	-0.040076435982381926	-0.07728007889138379	-0.10270699332933249	-0.0938364477100295	-0.16374456707512192	-0.11275860826547415	-0.2247257607777534	-0.12953052096994844	-0.2855425735821102	-0.145573710126073
Sy.mod.SC246	-0.35583997784898974	0.1165205286480779	-0.2885305176588466	0.11418725574724042	-0.2190441496207273	0.11387668082294969	-0.14829081576563335	0.1103935255336802	-0.07641573356539876	0.1031408186828498	-0.0032552043245503114	0.09574782870944443	0.07022272664210569	0.08364628803056703	0.14308060305668258	0.06632750114603526	0.21377156596533087	0.04404906320391104	0.27961786705055375	0.014648973168385732	0.33099395549791905	-0.03352945551030832	0.2758148390946094	-0.03707215125215578	0.2162742633335759	-0.039801664323407905	0.15450914422634388	-0.04471181615318576	0.09206124792609158	-0.051060480150903975	0.030243647526051798	-0.06236950671078372	-0.02998319991851574	-0.07768921658763234	-0.08710653566114723	-0.09961296177078309	-0.1440438139498641	-0.1186181889056021	-0.19942994049775054	-0.13916585112086094	-0.2546499715078404	-0.15890717120751763
Sy.mod.SC247	-0.3513512113622914	0.11428407351764594	-0.284211539651164	0.11087582737143718	-0.215040594206461	0.10688309493373473	-0.1444509837591192	0.10274300280955342	-0.0726757490440669	0.09585818930967502	3.5279012582303815E-4	0.08934395102567842	0.07379967482343036	0.07940148234310078	0.14656542995766758	0.06383995062672751	0.2176259234654738	0.04364183464909159	0.2844958991868064	0.01585286330111218	0.33397848485353354	-0.0331217359486541	0.2775226615845306	-0.03241458426741904	0.21603840024343424	-0.03172180554486194	0.15275359180381284	-0.038030668374214704	0.08912175788498877	-0.04649675911134267	0.026064022259013518	-0.05829594121758631	-0.0349489941252722	-0.07588516986002614	-0.09408623386949275	-0.09565870410721744	-0.15134551353695538	-0.11639591496404011	-0.20720256884810362	-0.13758549678452736	-0.2630052477855879	-0.15711748970786676
Sy.mod.SC251	-0.3473597793511294	0.11410684744925945	-0.28047711527987645	0.11482862384476038	-0.21177802828119693	0.11525841283520387	-0.14173626569334402	0.1122135340087675	-0.07030127750245047	0.10686630667929736	0.0022178270990208387	0.09894348657020731	0.07495827773528041	0.08762467997842335	0.1463773882657492	0.07055629386834168	0.2152170220239399	0.048740507275988304	0.2782954563964559	0.01740783850552633	0.32797849173935456	-0.032315323287857425	0.2725715731235148	-0.03511010091612178	0.21363795260742116	-0.0387721300466094	0.15212755741883618	-0.044622884951751846	0.08958221904002377	-0.05358555522991862	0.02679465993717595	-0.06484231613744512	-0.03474686292266372	-0.07995684724189975	-0.09374082621158707	-0.10059464637041429	-0.15114562439755103	-0.12224145540373203	-0.2065445234362602	-0.14612905009792565	-0.2619281223107134	-0.16837622133209973
Sy.mod.SC252	-0.3456102899089205	0.115981475346893	-0.27859274770410986	0.11255291760412547	-0.2100437041432524	0.10904143793935608	-0.1403367959005552	0.10511943865191908	-0.06973549724750042	0.09874509412662133	0.001446409595874578	0.0893848771092739	0.07296558180859411	0.07685429507528647	0.14445882482655348	0.062133262852964326	0.21474576826785186	0.04343722534745946	0.2829052614439982	0.017108745486425804	0.3382819375724904	-0.027685021328841916	0.2776863449354869	-0.026102957403613902	0.21453045473488516	-0.02805675822974151	0.15139116963155774	-0.03829741792416066	0.08807314293987384	-0.04867618915883143	0.025408827564317112	-0.061751623218090086	-0.0354260877317575	-0.08071258584559993	-0.09537259723705249	-0.10080756939166788	-0.15492568219348493	-0.11879016154553243	-0.21179249249074633	-0.14156828096734667	-0.2700578287641038	-0.1579102045268989
Sy.mod.SC254	-0.35254961983423166	0.12163108004238779	-0.2867238509003298	0.12081194695777957	-0.21880665213781997	0.12034492069006877	-0.14936439314843694	0.11619226377439384	-0.07834785049755212	0.10758411026816883	-0.0057920390851833765	0.0968499508896329	0.0676591417239773	0.083822785794436	0.14069395919048383	0.06686274397110926	0.2114613793908901	0.04562475905960028	0.27742256521245445	0.01630451922181242	0.33095102089934714	-0.03175499518030492	0.27518977231630076	-0.03631964712013344	0.21588577039921156	-0.04142455943650458	0.1545111132632659	-0.04900601285951752	0.09214131217669048	-0.055808377563099004	0.03045284624027917	-0.06650350547018516	-0.02928762751196677	-0.08239570833069569	-0.08712182466054413	-0.10055351506968878	-0.14265481743254046	-0.12123876342056349	-0.19587807727527604	-0.1451287104956568	-0.2498421283290196	-0.16589528572304008
Me.sul.33469	-0.35765573596192923	0.07746634275770063	-0.28666949098729255	0.09437741593971867	-0.21359184718846747	0.10676899391880305	-0.13924559484332727	0.11201434248814189	-0.06441063009136044	0.1103364946278465	0.009906270252337559	0.10418981378948788	0.08198091477448452	0.09212320831835825	0.15082950229676437	0.0744584578838523	0.21604888126725	0.04488696780019265	0.27751446666009155	0.007091080669749901	0.3259433297043565	-0.04894154824830288	0.2709778537356744	-0.03997887198940709	0.2126918972195234	-0.03789945111798243	0.15388126958333445	-0.032200236599268586	0.09551516751193206	-0.047100085052132715	0.03325285580984629	-0.058698220049472304	-0.030294991744945765	-0.07123498481903645	-0.09291383843449116	-0.08878072515098143	-0.15366106795038953	-0.1115625270263898	-0.21446837871675734	-0.13338820484731692	-0.27563083289663476	-0.15392826329356124
Me.sul.33470	-0.3563304173536173	0.08860281386964887	-0.2860197710139763	0.10137627114794304	-0.21375064363075633	0.11094178956127432	-0.1402280105674774	0.11341177791133676	-0.06607871534909067	0.11081638748244052	0.008099489193876291	0.10358793492003827	0.08127455600622348	0.09091284152888676	0.15190074843106197	0.07116140910014322	0.2187090258365426	0.045375061054838524	0.2789990593887303	0.013799941116762048	0.32134524130007797	-0.03791258638061144	0.2702739513016615	-0.04014075610449162	0.21369920585135943	-0.04198631399536046	0.15357168937822985	-0.04341769700441459	0.09191597495178058	-0.04983582802620421	0.029264792166955537	-0.05927303031698623	-0.03293578733084173	-0.07269053962897273	-0.09294363904034733	-0.09328561491315071	-0.15231378410797136	-0.11413209805927248	-0.21034129754224706	-0.1369486110361011	-0.2681116678701738	-0.16036315222774672
Me.sul.33471	-0.351659542543273	0.07860102180046204	-0.2812231024014916	0.0933151511516758	-0.20873154276782177	0.10147752750554803	-0.13523755968238835	0.10478690394696887	-0.06154463131077973	0.1028678601497379	0.01154407116700953	0.0963106567411538	0.08316204403059538	0.08464496625392176	0.15252343950110758	0.06770432166509206	0.21878169689158977	0.04440582815223298	0.2811217916449736	0.012183254236047061	0.3314840008894468	-0.035460526090864836	0.2739645663232165	-0.031338945477048796	0.21440006243147158	-0.030418104559433494	0.1536184954675191	-0.036056778650333	0.09164735507172606	-0.0454614418046972	0.02858641068646245	-0.0579371066941837	-0.0346824937443602	-0.07418690705293242	-0.09778529923613877	-0.09259776037668709	-0.1612007695367623	-0.10874802992355445	-0.2236233919591725	-0.12688465281671052	-0.2851456009229304	-0.14720723815639467
Me.sul.33472	-0.35613192093644935	0.08608320322778674	-0.28597153286495536	0.09684205462780575	-0.21401665010516277	0.1039488356716026	-0.1411441371599026	0.10743028305064177	-0.06763309900393766	0.10441234539391517	0.006140486023709431	0.09641608189560032	0.07946045696341661	0.08500084879305367	0.1507094413232476	0.0678665748370609	0.2183526356465649	0.043398472122845255	0.2815504686497725	0.010515539579605854	0.33031957549039775	-0.04070940873441101	0.2747427383259595	-0.03625145069486592	0.21569703032456045	-0.034139634794064726	0.1547136936094136	-0.039033069321297895	0.09223602685205776	-0.04615683235897622	0.028925686682550307	-0.055174507356856216	-0.0336138123790495	-0.06924360175395289	-0.09466638526139837	-0.08800867484179796	-0.1542598652744607	-0.10949788339979927	-0.21295402313223039	-0.1319712190989758	-0.27245681377410375	-0.15172795684492021
Me.sul.33473	-0.3606618465355492	0.08896926862945849	-0.29094889670405927	0.1010025032903127	-0.21887622192244388	0.10801818118249144	-0.14544126866675877	0.10995236087123882	-0.07130834019504045	0.11000644272838853	0.0027640379282172466	0.10314592744408513	0.07585880621079101	0.08921659958233309	0.14711518773637475	0.06964153737371677	0.21512785105136265	0.042588338254858665	0.2791389872043054	0.007274254066947962	0.3276267182792485	-0.0498816012472333	0.273967657250139	-0.040691876936995885	0.21592191048707207	-0.03661596518663056	0.15585648145998593	-0.039770390152551294	0.09462139065829245	-0.04633311733206101	0.032714524174783065	-0.05641263222914582	-0.0289131486023798	-0.07024298655480699	-0.08890875723981888	-0.08961315709242021	-0.14762217413265855	-0.11095154533136728	-0.2052643162386187	-0.13343554781268846	-0.2627685822032448	-0.15586659354793084
Me.sul.43261	-0.3567243255205549	0.07359315662803516	-0.28499138044316574	0.0881527984506089	-0.21186736494515931	0.10093055018070783	-0.13749794698660112	0.10523877072168392	-0.0627574768509824	0.10352045693008895	0.011579202430546331	0.09766392837418415	0.08450269889440129	0.086034711074776	0.1550132635765754	0.06813902184203137	0.22167310771349	0.04344807777933333	0.282483515167871	0.010749314020864875	0.32781847955235666	-0.03685189946495593	0.2734047893326997	-0.037386645329882257	0.21520391007759	-0.034978344074015684	0.1543452665040961	-0.03766901282443023	0.09182105660355398	-0.04298952089205406	0.028635291953509723	-0.054263112875346214	-0.03477319949169157	-0.06848025578661271	-0.09709617537107916	-0.08730000464734604	-0.15896514159876682	-0.10633608570386804	-0.22025535994340717	-0.12583980997431826	-0.28155221065528235	-0.14537609442948488
Me.sul.43263	-0.3603223501691846	0.08041821436711902	-0.29094792678706777	0.09619815222005196	-0.21891627724528162	0.10508576307952021	-0.145732675583498	0.11025612496431254	-0.07172822272595321	0.10766081060642081	0.002621887150148928	0.1004707119308732	0.07637897811559732	0.08672219264034597	0.14842819513396213	0.06665867787416599	0.2169387692748046	0.03940855145121773	0.282029626359826	0.006262987905691464	0.3314665057712404	-0.045585675287050834	0.27613480606133933	-0.04139160451167272	0.2168291438601933	-0.03706381154203826	0.15580634645809266	-0.04136403838857424	0.0934314847134994	-0.04395138142433414	0.030848053241277443	-0.05070412252115577	-0.030328523620007708	-0.06653782127722296	-0.09084462664829455	-0.08465515347464077	-0.1496139899073089	-0.10621922284002976	-0.2070603773788779	-0.1300616104957599	-0.26541882607450734	-0.1516077452772396
Me.sul.52469	-0.3579226904530257	0.0883657675951064	-0.2881564390105694	0.09990769370447884	-0.21623435892010717	0.10755620845676571	-0.14327412667013187	0.11228742723169571	-0.0697012814457307	0.1108529928878269	0.0039055240066987323	0.10323700022552551	0.07687587714416315	0.0891373715083278	0.14858873343338205	0.07131418480022103	0.21571401453097533	0.04317823381806728	0.27930134529065737	0.008391995461818569	0.3276743937350352	-0.047618189600776004	0.2734431275532404	-0.04011113299076169	0.21515470486262062	-0.03735483760561382	0.15489197832390716	-0.041568126223507744	0.09294775069994521	-0.04513152422276502	0.03084508484129502	-0.05533396358289829	-0.030528274282805093	-0.07094045560025182	-0.09021173832741168	-0.09235729678360463	-0.15030439264920525	-0.11080021861558025	-0.2077444371490551	-0.13478573751908793	-0.26526479551387805	-0.15822739294498683
Me.sul.57674	-0.3565200559900229	0.08880324350385252	-0.28458267681103994	0.09746578163598675	-0.21061509368605166	0.09977571470952105	-0.13602598234507313	0.09981904104519965	-0.061295353595462454	0.09650642850117808	0.013259147686966295	0.09084953578380443	0.08656378284040767	0.0800153674724059	0.15744479849032045	0.06537281440150128	0.22447032295993907	0.045583646017263585	0.28521456410502327	0.017293814399740884	0.3233270502466581	-0.03659483545622723	0.2721205821026893	-0.030506945284775183	0.2141308105930721	-0.02779064938143467	0.15282451820049103	-0.035291320839140924	0.08988676124885969	-0.04545305971050395	0.025722327529047198	-0.05554690609521377	-0.037848406134956394	-0.06940427102030101	-0.09925117300392036	-0.08960963220893325	-0.1590526632244675	-0.11218610955465422	-0.21948253119254565	-0.13082116297165516	-0.2802907300199339	-0.14828049494761486
Cy.cya.39064	-0.35810418505227903	0.10389786257523764	-0.2903731523770488	0.10681548704625506	-0.2206089723077877	0.10644111721509367	-0.1492867050926852	0.10310792684332024	-0.0765679232904584	0.09657207576825183	-0.002864199096424557	0.08766062771258382	0.0711154773765739	0.0761266018626344	0.1443471751450953	0.060457178788292126	0.2154961581561877	0.03939250970395032	0.28314419766226895	0.013072678853314708	0.3380127135990049	-0.030731136997994887	0.280065726467994	-0.03214951676751372	0.2189611548410511	-0.03640878164782985	0.15638597793141806	-0.040825398085289746	0.09353572483873093	-0.04883885196567165	0.03086872629898274	-0.059229632047344244	-0.030419992210285254	-0.07376252723685359	-0.09032086836890164	-0.08948117425390474	-0.1484269984100781	-0.10680358046996695	-0.20468833769977401	-0.12702465091359325	-0.2602716984115845	-0.148288815982971
Cy.cya.39065	-0.3530795015899211	0.10741962279323491	-0.28517797953870705	0.11106653201029915	-0.21555076076715102	0.11062477109970925	-0.14462011726689303	0.10648825527870814	-0.07240118186322503	0.10071269099239546	5.829110347362401E-4	0.0931111126962455	0.0733612908884748	0.08232994721495968	0.14477758150216447	0.06743986416850427	0.21258573944608428	0.04294001983761981	0.2788122819104175	0.013310581093452949	0.33413818271890794	-0.03641058372298464	0.27604640849807743	-0.03040540495780719	0.21592204911386734	-0.03338626914968765	0.15521009244805004	-0.04130174261197382	0.09316531350753403	-0.049579963285581896	0.030890827489404544	-0.06250169485447826	-0.030961294194586098	-0.07763559061567663	-0.09142156852539625	-0.0952164974485267	-0.14994645612194646	-0.11563370707855886	-0.20735763855340864	-0.13699387451921133	-0.2649761801364845	-0.15637806894064188
Cy.cya.39066	-0.3595351272201991	0.10064032516253922	-0.291154030464316	0.10588611368987991	-0.22074882248198727	0.10759258903921529	-0.14890140492588969	0.10522571563248898	-0.07591170871441189	0.0986500565171526	-0.0021681368145285394	0.09049948060897797	0.07115097966993858	0.078741577608138	0.14294728116224587	0.06220645490647574	0.2129285338213211	0.039966669365757705	0.28099402399845186	0.01011298720163753	0.336830981314735	-0.04054762506357201	0.2791297647667908	-0.03183148624896237	0.21836462747178376	-0.031126662922284103	0.1571580798261381	-0.037895902180486926	0.09581931138836655	-0.049440416640843046	0.03353919914766811	-0.0599841035262731	-0.02805273548896424	-0.07382546334504164	-0.0882265185220045	-0.09074965821283845	-0.14717405008601006	-0.10862689574400775	-0.20523330363126455	-0.12690114447568018	-0.26175694421786333	-0.14859261137227336
Cy.cya.39069	-0.3594639604240573	0.10089601613106783	-0.28889146876249827	0.1069866721614926	-0.2159039692641678	0.10677772958554269	-0.1415294433997921	0.10724357000131551	-0.06646912893038258	0.10386362565339918	0.008039938279408708	0.09622061943210394	0.08027583360134938	0.08359375109885245	0.14949762642949097	0.06739763570070179	0.2155450884011633	0.047911959223056744	0.2764445791464636	0.021316030315681238	0.3237252972681633	-0.02734493831416672	0.270849109291354	-0.029332896960778093	0.21477304119113608	-0.037494265046170656	0.1558563706211661	-0.0464676942733324	0.09612515789941761	-0.06095627406275704	0.034417513366095054	-0.07475302841927602	-0.028747643877513118	-0.08540454625584516	-0.09178400921241461	-0.09437944175202782	-0.15255740040846363	-0.10867551226450622	-0.21088922109211153	-0.1288688825612993	-0.2693133101238065	-0.14853012939305463
Cy.cya.39070	-0.3511836961403128	0.09808529173550727	-0.28305591507543854	0.10701690191735816	-0.21329500918378008	0.10896167761111936	-0.1424458811355009	0.10565947540315365	-0.0706102817575039	0.09867752060716385	0.0019291920439408299	0.08841651209089389	0.07485120128577097	0.07724909029481355	0.14705638754151326	0.06311551741312671	0.21696549439731563	0.0440575555947046	0.28196805586714263	0.013755756969017846	0.33571839689992244	-0.035190474320918416	0.27750815078201974	-0.02873366900803455	0.21688067198149258	-0.03147577146340164	0.15430343997416524	-0.03742062807845268	0.09099531474393187	-0.04640844748458586	0.027942059306205136	-0.058987958129937415	-0.03424551374464654	-0.07382216898341035	-0.09482922333924146	-0.09183293494417488	-0.15335671182068294	-0.11392591418226536	-0.21187430449913094	-0.13478047903621737	-0.27122182812718165	-0.15241685400546032
Cy.cya.39071	-0.34936721756314243	0.1100746359100225	-0.2801256287861669	0.11571224070769251	-0.20945501275325612	0.11899462775596667	-0.13810875559872027	0.11829745298839296	-0.06651088062709824	0.11201487986373146	0.005052927095521898	0.1020999231059989	0.07597393510649358	0.08926108626837509	0.14498767269062163	0.07144169176393866	0.21083852774356013	0.046370089335621076	0.2749862237368058	0.017912331220245006	0.32579102719794556	-0.034326781155148894	0.26986471957331953	-0.030889767862994112	0.2111974662975926	-0.03633987551128519	0.15163840059525518	-0.04466571581474302	0.09122126962264297	-0.05514526121120736	0.03006023472836418	-0.06839664281256602	-0.03081350478508912	-0.08499230947867573	-0.09036952033691747	-0.10629190160601977	-0.14984074069691355	-0.12704872436538756	-0.20865100557425292	-0.14832201485124466	-0.2683701376665662	-0.1657599642507125
Cy.cya.39073	-0.358021008000102	0.12057814444686463	-0.29101430617893315	0.12300124962769829	-0.2216400415619687	0.12329317816488711	-0.1506209593235852	0.12063839670664124	-0.07806721556085755	0.1144716364066422	-0.004647327999614932	0.10464427395517562	0.06851720977188355	0.09117593599539181	0.14004138886602946	0.07264239460543226	0.2082296818462958	0.04573821247278514	0.2736007573920019	0.014556259205953916	0.3244641806500047	-0.03820521099646898	0.27151211310980583	-0.04137079330604303	0.21409691599471067	-0.044035216406164535	0.15511536620560445	-0.05018066558979173	0.09521430817299387	-0.05955532512195599	0.03482348515856375	-0.07148721600217357	-0.02491327568186464	-0.08570787561196307	-0.08304721188347645	-0.10181337896964343	-0.1381064556394535	-0.12287745587145396	-0.1908601504927083	-0.14722444674425006	-0.2446774548453293	-0.1682820969675638
Cy.cya.39074	-0.34628590009584587	0.11234225698794036	-0.27941363284448467	0.11968635471758636	-0.21092270984102054	0.12247771839932434	-0.14123736388077826	0.11997093134194048	-0.07051557117993401	0.11208383892556605	9.985981211617298E-4	0.1019781784925883	0.07230652526994222	0.0888772951101198	0.14239780338214428	0.07128050156477113	0.21034935098512428	0.04738713815084463	0.2759082576956822	0.016066743820041224	0.32939377952986687	-0.03388803845141031	0.271912369913673	-0.03476338956426778	0.2118779317592231	-0.03644328584484532	0.15142423752334883	-0.04501735901256312	0.09038689463911016	-0.05579465513681435	0.029240046738866335	-0.06978780022088996	-0.03149973395992865	-0.0857121068727559	-0.09105797336014108	-0.10398346411332213	-0.14876229686622092	-0.12553741006600017	-0.20488960225635713	-0.14973332914096416	-0.2616110112734321	-0.17149011908688977
Cy.cya.39075	-0.33625184463690944	0.11147922777804484	-0.26842310684102877	0.11629460227809854	-0.1999806010136316	0.11736624446770283	-0.13132685006232622	0.11666502618441632	-0.06230093125957269	0.11297074843620479	0.007218437844917613	0.10461570784097426	0.07686647874872173	0.0909704258507372	0.14625443646436273	0.07295566678282914	0.21398387810337421	0.04848194541863379	0.27862893763139196	0.01713763953866125	0.3311571439556446	-0.029075180670789527	0.27115562450772196	-0.031821298647199237	0.20906736749363336	-0.03441557840288177	0.14623364437314323	-0.03938158299093721	0.08350493496805277	-0.04939199389100994	0.021208633397045568	-0.0645508689769004	-0.04024888855014845	-0.08362196225385932	-0.09946603404447907	-0.10865376474276764	-0.1559711679938141	-0.13835582026131782	-0.2147412666280552	-0.15998220182147638	-0.276568826458044	-0.16968698191716358
Cy.cya.39077	-0.3428063620754187	0.1162105492097334	-0.27473213882767655	0.11436100971073838	-0.20559157959842647	0.1118128969301141	-0.13587256321040034	0.10825532866350776	-0.06565135096565455	0.1018909260864853	0.005080151331346559	0.09351999708553929	0.07581863408154377	0.08153162003602103	0.146202108763342	0.06707241935211414	0.21433957792595307	0.045047746099090694	0.28100778822133216	0.018736531686901176	0.3344883252488996	-0.025187667353244916	0.274458910565579	-0.026684208907052254	0.21193054943198428	-0.030034880748212707	0.14940309506673904	-0.039122513769058676	0.08653544379861114	-0.04946708837007439	0.02417724868466452	-0.0643606994995322	-0.03713075973022094	-0.08317487015277875	-0.097318427415295	-0.10414746981076467	-0.1554161560156317	-0.12841275555779003	-0.21420056804867482	-0.14808552335677916	-0.2747219272325962	-0.15976134733495792
Cy.cya.39078	-0.3495067599373887	0.11265334720736268	-0.28239226049917415	0.11582447257595949	-0.21373461411361025	0.11403915029938803	-0.1439273185790447	0.11021649281437276	-0.0731933817053717	0.10382933193885302	-0.0019628900675721615	0.09421548086124527	0.06948755668230153	0.0819701684843093	0.14089849136758945	0.06496040303398197	0.21170022084049633	0.04312961062045392	0.2797590308934497	0.012783816038677683	0.33704273964237147	-0.03585404226569215	0.2771321823556031	-0.03122308747011078	0.21504834624546043	-0.03338444485177517	0.15238760290963066	-0.03823755469006519	0.0902241752380767	-0.04658667875975154	0.02962340155992134	-0.06335277742105952	-0.030823773912063934	-0.08082439532344875	-0.09021352475037059	-0.10010338777524366	-0.14789133343314304	-0.12217909349443255	-0.20612438653310386	-0.14098431977507037	-0.2635335042040576	-0.16089249204795458
Pa.maj.art28870	-0.3462592810007034	0.08545610824956168	-0.2761277955508268	0.09221843901771488	-0.20496852252277264	0.09667892050847199	-0.13314129974667605	0.09886075984560228	-0.06085192192862673	0.09730218160756013	0.011565333822783165	0.09188068122743502	0.08343349190141028	0.0809533767862833	0.1537272373006218	0.06459471122934445	0.221112494443555	0.04294946409045003	0.2847334049858161	0.012795151822127378	0.3366742621634491	-0.03157342077172136	0.2766361467580874	-0.02754652246733197	0.21487655593404786	-0.027880008165530698	0.15208043835687926	-0.034903779239138025	0.08790663034762061	-0.04170121252849561	0.023171173839950945	-0.05114667490222746	-0.04045698490786892	-0.06841205116323894	-0.10367521210982182	-0.08776788627238832	-0.1654824486667205	-0.10991313883363787	-0.22648866516690647	-0.13247580865724384	-0.2884650382532983	-0.1503692913835969
Pa.maj.art28872	-0.35165332376205694	0.08634792835843251	-0.2784803058157175	0.09053691997926638	-0.20383214805862523	0.0911451655197922	-0.12904234628186828	0.0957138990103115	-0.05434504431692183	0.09289651110290194	0.019772791949839635	0.0889013069080151	0.09241390238698369	0.081779228604438	0.1622662389194697	0.06936639310002568	0.22702033724147555	0.04987128445535414	0.28366086522551415	0.021343890580342098	0.3230215552590859	-0.02276400540194888	0.2706943402213726	-0.028314747942272997	0.21363739470574702	-0.031534948605947945	0.15239375055313287	-0.037224625002862485	0.08855423597028539	-0.04500028055913651	0.02364699477643577	-0.05708866179274416	-0.04059621008089606	-0.07527248849986472	-0.10534838355312	-0.09111617244991889	-0.1682000350996917	-0.11081640621073996	-0.2311050460541867	-0.12742860665550426	-0.29447956418625787	-0.1413415844979387
Pa.maj.art28878	-0.3495941018742974	0.07856091554389097	-0.2782124348655385	0.08772957104517662	-0.20568982360896498	0.09437114350908643	-0.13243876422216277	0.09562546534581601	-0.05899772566106319	0.09348864218461554	0.014159080010940732	0.08807279128089174	0.08647305965804165	0.07834619554286767	0.15706159579596748	0.06328758577682507	0.22457400176035044	0.04312482363950866	0.28644491597338423	0.014973721492150177	0.3344153542537518	-0.027388707759038122	0.2763474731649439	-0.027261296585977382	0.21553160925868764	-0.029958068714936142	0.15238380571970206	-0.033082371924793526	0.08814368603533543	-0.04025235541446416	0.023406131192513967	-0.05128719880732972	-0.040548898337671564	-0.06834641619727316	-0.10405856614612857	-0.08736845995890874	-0.1673860332416978	-0.10529408226609852	-0.22978996495589554	-0.12455934121746552	-0.2922243999101991	-0.14278255651454394
Pa.maj.art28904	-0.3458593524590741	0.08089428048488194	-0.27401374693344516	0.08825545804292612	-0.2012573976529295	0.09338667412288265	-0.12819744377067466	0.09559539658516125	-0.05517644881124407	0.09382831593388595	0.01754435466514247	0.08905223552069629	0.08944416458565739	0.08079013671103463	0.15943355970169185	0.06704540390894306	0.22556211280896565	0.046124269492288116	0.285722226720405	0.016368182495679992	0.33141146130914306	-0.03109141184500118	0.27418113376904374	-0.02503278515652982	0.21397701900527602	-0.027615510490077592	0.1509436010691662	-0.03118235218581788	0.08633901794614081	-0.0382388797187861	0.02122486527090384	-0.050879509926645444	-0.04331561519069823	-0.06899594271881666	-0.10726218748613801	-0.0896449056228815	-0.1699717839588126	-0.11247276487528987	-0.23316459424091782	-0.13156797463193154	-0.29756494634760206	-0.14461831612660253
Pa.maj.art28905	-0.34561565387896226	0.08945457952282967	-0.2751534283086057	0.09754568513732345	-0.20333574831669032	0.1009571963397844	-0.13091803213194128	0.10114292058460933	-0.058519708520042735	0.09803396770770942	0.013315080702513318	0.09019978671135426	0.08427689983539693	0.07836473326790477	0.15406974181865615	0.06356730132389014	0.22168173697818241	0.04344431172768626	0.2855655818273028	0.01830449818750552	0.3328175712784327	-0.02317876665650534	0.27494260535312054	-0.026484185943640992	0.2130650255840451	-0.028110069591191007	0.14981268385779342	-0.033374016031345134	0.08657946024953954	-0.044464435742464566	0.02296147064527925	-0.0578814736057657	-0.03998030317590137	-0.07604228277414178	-0.10259961027934152	-0.09606878290621047	-0.16542949376001764	-0.11407049520649896	-0.22819899095665103	-0.13036284408333043	-0.28933688880210817	-0.1509776279695027
Pa.maj.art28908	-0.35460280956701484	0.09144509300162283	-0.2860563429883124	0.10085605204871709	-0.2155506741979255	0.10364624399119243	-0.143781456053644	0.10231142471953007	-0.07095638083502966	0.09693177720276058	0.002752834201400437	0.09012700038625136	0.07643579230428821	0.07850335299015068	0.1492692667555798	0.062312015197407686	0.2191478254885358	0.03984137926354618	0.28500285536350073	0.012033361266048495	0.3354057357704915	-0.03724431195266556	0.2786145849912316	-0.03161157449769318	0.21768090766218745	-0.03371157260071282	0.15472981806606137	-0.03827271749941445	0.09083004869505468	-0.04191586893215406	0.027417213524344546	-0.052401245359132445	-0.03484139914411895	-0.06769330401771557	-0.09543968849723906	-0.08637205448288966	-0.15425025289079075	-0.10758116616558118	-0.2118902259302589	-0.13016986295764876	-0.26991765271834167	-0.15103402160161977
Pa.maj.art28911	-0.3495524406677238	0.09024190339417204	-0.2791402081584891	0.09666539413140252	-0.20766564453713704	0.10007134501959884	-0.13559637424911297	0.09860947250982	-0.06312658011049921	0.0951202251358895	0.009454617765313266	0.08855468167070281	0.08166515275156735	0.0778549226981878	0.15259942237156132	0.0622350290616633	0.22071551038935874	0.041466189460218156	0.2848714406278854	0.014620251994282352	0.33627297212854035	-0.023645134838202186	0.2770445399419008	-0.028211175765651048	0.21536712869596855	-0.030445964220355823	0.1524948124796467	-0.03726257201020429	0.0884199751040783	-0.04262744501116675	0.0244896434218421	-0.053949932546934906	-0.03859265673541372	-0.07061826888492108	-0.10064774786959367	-0.09040355608356555	-0.1615236870193898	-0.11202498572614755	-0.22264711413090105	-0.13108276568728167	-0.2849027621994023	-0.1451676143015065
Pa.maj.art28914	-0.35116025741235235	0.08373942684650564	-0.2812789430038008	0.09295552284975686	-0.20993602130706293	0.09687119378721153	-0.1376182232307217	0.0964811282701795	-0.0645893160605755	0.09343762226620508	0.008677288831949022	0.08649528323814369	0.08157445336426974	0.07604967073458381	0.15312575728741057	0.06162580924326525	0.22166412533864951	0.040928733753106974	0.2860993553616637	0.01279253647259758	0.3376979705840749	-0.031854164283829256	0.27871142376152114	-0.026650866780103727	0.21718029869709318	-0.02870657333109957	0.1540189888913805	-0.03373929346229476	0.08984288803823001	-0.04120835167658175	0.025320930462317006	-0.0519947009083065	-0.03846304498580039	-0.06730904984327113	-0.10135794119946451	-0.08481239350583564	-0.16274360216649442	-0.10477141518974176	-0.22262302910637974	-0.12713373207091083	-0.28414310214590677	-0.14319638640958093
Pa.maj.art29430	-0.3490916568405157	0.08490636268453963	-0.27834616179571725	0.08927347914008715	-0.20668888401395524	0.09196502006231284	-0.13445703397982747	0.09113218940431042	-0.061963727947044286	0.0868716768462997	0.010482493018230125	0.08025776563903314	0.08240536126611558	0.07034186603755742	0.15336562575190832	0.055892377787191784	0.22313851548488686	0.03720731121390129	0.29002263573318254	0.012569604635869397	0.3432936930814661	-0.023108320277375652	0.28133148618155945	-0.0233555514791587	0.21692312390227228	-0.023282736905416816	0.15204626309553937	-0.026391201162671192	0.08769407119450803	-0.0367650230184845	0.02323630733285812	-0.05000909905819805	-0.04060350788082419	-0.06716840230964656	-0.1040746672663552	-0.08546032961817221	-0.16695520716072254	-0.10414720789828838	-0.22954959112638038	-0.12219147220427612	-0.2922091380311843	-0.13853830951941437
Pa.maj.art29438	-0.35013464005368233	0.08282686232931778	-0.2797590099088698	0.09044827212835085	-0.20818944008536716	0.09469001720740214	-0.1360164111263553	0.09693886022230508	-0.06351420250706277	0.09460723515674821	0.009031821876736016	0.08775726646356712	0.08108685030588539	0.07607194039393156	0.152046607964213	0.05948400974569916	0.22126787138672152	0.038439237908818286	0.2876675647843716	0.010910837506628704	0.3401578637364857	-0.03138870350421437	0.27968346459627685	-0.027655954016605783	0.2165135217212847	-0.025859476356428282	0.15269896332026406	-0.03111142405946208	0.08855114420316598	-0.03813377744357748	0.024561913522079058	-0.050201092063763934	-0.03910658582127903	-0.06544064280494502	-0.10142130467833091	-0.08568052512580775	-0.16309011523789846	-0.1069213108546917	-0.2251501916141377	-0.1256026106368913	-0.28688568638450085	-0.14417902219638115
Pa.maj.art29444	-0.35176564396015997	0.08867473314110647	-0.2815671624155221	0.09593757142371494	-0.21017568364565206	0.10031280265605276	-0.13813006504032926	0.10013974686695945	-0.06553955619572763	0.09811460408249313	0.007368484871155823	0.09159480400551911	0.07985016130726683	0.07973116286191881	0.15114448576029096	0.06217366196266781	0.2208430369042502	0.04050330162210996	0.28578771309962525	0.011947749139158463	0.33578602202956254	-0.02860598463794846	0.27775095760856533	-0.03342953821640589	0.21596929716465976	-0.03264137804277221	0.1524479928649047	-0.03372501172754125	0.08882809425167684	-0.04172627443799816	0.02520161866598709	-0.05415039038566055	-0.038301725987981025	-0.06720985166551843	-0.09930564325224593	-0.08737102390151326	-0.1577642245198012	-0.11283036240048669	-0.21870910948542616	-0.13007624705488752	-0.27971905002510017	-0.14736407529096868
Pa.maj.art29445	-0.35177684322161135	0.07818618714030923	-0.27984155335991934	0.08628153056385973	-0.20674232111150537	0.09183760243207448	-0.13304119945774623	0.09372505381136471	-0.05934362633647408	0.09176832094391078	0.01369505575393001	0.0853618108859214	0.08549766854894013	0.07484527027383202	0.15545321672653195	0.05983909497646567	0.22270183205005656	0.040470669748154074	0.28633032113427637	0.014195772222975023	0.3366042385243465	-0.03012806455441637	0.27787933863698705	-0.022035747593842067	0.21656185919572882	-0.024163075385835515	0.15389734937346305	-0.031207515583417923	0.09015503773213006	-0.03935586418117877	0.026014176513624122	-0.052539584352927014	-0.03826646297949547	-0.06935126867718462	-0.10285310740062414	-0.08644693233249685	-0.16703800528556723	-0.10399670455741275	-0.23108806098167572	-0.12046454164715104	-0.29479891405539566	-0.13682201413300427
Pa.maj.art29451	-0.35301780957334766	0.08989874993747998	-0.2822486118565171	0.09608859813103515	-0.20998325705347712	0.09927805858463709	-0.13688389243007093	0.09968100493066	-0.06347973465745796	0.09784718613250612	0.009469868988183368	0.09148475160222952	0.08125253345719946	0.08159880631117253	0.15099908061466188	0.06494387172362623	0.2184353074538361	0.04238708131008055	0.2825946431640352	0.013763219765053167	0.3340266591474469	-0.03202216454027926	0.27583962193656475	-0.028324206713888828	0.21521937456410437	-0.030631900577968024	0.15344027979267977	-0.03480697384197968	0.0912285518045868	-0.04394554165054165	0.02866470249463257	-0.05881735857264176	-0.03455915458345911	-0.07469985495705095	-0.09769431012367237	-0.09109332619141194	-0.15958332571227551	-0.10989372971756897	-0.2213517352165714	-0.12708249004867495	-0.2823687922110817	-0.14565378161647452
Pa.maj.art29460	-0.3550937824535896	0.07708378755372976	-0.2842922684114176	0.087722688395798	-0.2115556418695813	0.091794310895985	-0.1379312290853491	0.09466001216383318	-0.0637548774965761	0.09211465725805036	0.010519677937045148	0.08597928428521218	0.08409066266105504	0.07615403276249733	0.15580229585535044	0.06147245594833115	0.22381146171602262	0.04013817287657385	0.28678529292462834	0.01285920082442707	0.33618282527251303	-0.02620799462003702	0.27848416928194386	-0.029924513728953328	0.21786466047734987	-0.03217917973257486	0.15511862697132023	-0.036056797770586124	0.09089934890545437	-0.04134759045324729	0.026218292396162624	-0.05147198774731484	-0.0381471685761568	-0.06492737355955087	-0.10142414496248803	-0.08153253000285263	-0.16367035388634654	-0.09900832349038005	-0.2244249750842835	-0.11927430456988841	-0.2854828725730571	-0.13804800728905237
Pa.maj.art29476	-0.347686610581866	0.09819109764313234	-0.2782296188377983	0.10160248682721718	-0.20731914453583858	0.10263571195747967	-0.1355921599532821	0.10383628285210444	-0.0633682639939497	0.10075316086887406	0.008889167779002047	0.09233907886152011	0.08065188938515064	0.08055999878009201	0.1510596937363145	0.06452192653765831	0.2192483155782479	0.0442676356091172	0.2833265763970508	0.01786087132107371	0.33242246985159185	-0.02834868592125142	0.27497437465008273	-0.027398925429677604	0.21410652875923256	-0.03162576939853933	0.15145918719529072	-0.03767625050984666	0.0883798853613464	-0.04719247917209017	0.02516178361153456	-0.060395046299381215	-0.037902403848094436	-0.07542023353959895	-0.09979468522355923	-0.09376715219894319	-0.15999346165826137	-0.11528235020530982	-0.22026034762696625	-0.13442221251386252	-0.2795331760452287	-0.1550391460697683
Pa.maj.art29486	-0.34886997140489007	0.0946374488833597	-0.2792986763803343	0.09861829658538446	-0.20864714407826612	0.10069069681025752	-0.1373194112459983	0.1001860677741288	-0.06556417016533819	0.09557391059785861	0.00633658467234198	0.08755038887542388	0.07772205148243914	0.075214847090416	0.14835844816085839	0.059086688011894775	0.21819272020336483	0.039058564681438424	0.28597133151162224	0.012643266416314303	0.340644105429648	-0.028605971619812806	0.27935909436197986	-0.026347232225575154	0.2156255971105306	-0.025963442076943788	0.1518470681836649	-0.03130808718258376	0.08870302057165057	-0.04213505943033544	0.025669919403317504	-0.05610202375733942	-0.03733753653828059	-0.07110851135603354	-0.09891481606729134	-0.09093035567325493	-0.1598377276029672	-0.11163692191375246	-0.22081564959613906	-0.13076288598459584	-0.2818248380119128	-0.14835968450624945
Pa.maj.art29487	-0.35438867217525805	0.09471623891305953	-0.28558825152736467	0.09973861196706399	-0.2151155555926602	0.10214301987000893	-0.14351040825207964	0.10244983034188437	-0.0709984250860456	0.09972288537890482	0.0020455666075045002	0.09304970295887893	0.07500831915578204	0.08092437949933334	0.14727030833936364	0.0635280845790418	0.2177676628143321	0.04076469140760796	0.28407618477137125	0.009391685342420172	0.33709612880857165	-0.038142156523074885	0.27868418595815114	-0.03484062183874731	0.21712946976387454	-0.033423001613265356	0.15413953936703398	-0.03552814057519533	0.09087415431878892	-0.042198008001563266	0.0278489483570517	-0.05284386001793745	-0.03391617545027823	-0.0689956516736431	-0.09420959926898424	-0.08881588354979679	-0.15354639745535067	-0.10890883705532128	-0.21146624182929033	-0.13077311697546012	-0.2692007416245136	-0.15195985243419885
Pa.maj.art29492	-0.353024615673649	0.09676881878800549	-0.2827803355395568	0.10065954177954613	-0.2110197377693591	0.10139265037316532	-0.138569007467189	0.10041561407890874	-0.06585573207251118	0.0965061721733616	0.006803279300895283	0.08787296409972135	0.07948968424889802	0.07766734684872764	0.15097214064399508	0.062344383806941336	0.2201442473038096	0.04195139072306796	0.2851814142821745	0.016054769308583426	0.3335533372451837	-0.02859466395401511	0.27676344874863923	-0.02954112653130543	0.21557748722989675	-0.030994456940118327	0.1526019446409091	-0.036217979752609944	0.08915211071044857	-0.04442763940434129	0.02575844578504969	-0.055447303095689016	-0.036036391499372766	-0.0730175721589114	-0.09674292834056834	-0.09334720612406028	-0.157134606241667	-0.11247609966616928	-0.21744101620363562	-0.12986137516842222	-0.27739316933239055	-0.14770822918438672
Pa.maj.art29863	-0.35620492244296925	0.08328429964829463	-0.28559239543161963	0.09586964361692404	-0.21248916253759934	0.10003529481642617	-0.13850385860834724	0.10278576928648624	-0.06420994075947431	0.09905463468883469	0.010019057222560548	0.09112041405570934	0.08366230516841303	0.08058772553005308	0.15519325339586237	0.06420187226261856	0.2224106427100871	0.04087483857973331	0.2830087460317006	0.013223270851750651	0.3259798543910282	-0.023845368842295864	0.27471192606865513	-0.037550872189676884	0.21698056473760563	-0.03620893887638742	0.15546074712432875	-0.03936869819263032	0.09187470841705964	-0.0424811639982029	0.028017949449441436	-0.05297524151290707	-0.035240006495834156	-0.06843567252021755	-0.09705789122256783	-0.08856304298255982	-0.15844938461180272	-0.10818708015595976	-0.2197889793171216	-0.12597569226339958	-0.27978321328940636	-0.14744599180259327
Pa.maj.art29867	-0.3500967744504747	0.08984888899818518	-0.2808144452607251	0.0978084078002873	-0.20983308410306925	0.09993727148269958	-0.1377190935585118	0.09861141139200563	-0.06465013401031841	0.09546453790285828	0.008929155013579836	0.0889218398511261	0.08225026239747721	0.07902568962557388	0.15389981576525022	0.06372779037642474	0.22219241130961417	0.04379225481842325	0.2846836161348583	0.016359609525843442	0.3326723990636919	-0.031484292745469405	0.27625503295160037	-0.027568723623787927	0.21648776746653042	-0.03291715943893862	0.15369830963159203	-0.03794172302873513	0.08939265583774655	-0.04393212735285659	0.02480117155876216	-0.05436292809848211	-0.039034463052774845	-0.06880019894420882	-0.10136787555371717	-0.08642216421355269	-0.16129952109859122	-0.10852249610640036	-0.22058307492099496	-0.13039043907864614	-0.27986413112152597	-0.1511554491423495
Pa.maj.art29870	-0.34961942688786896	0.08554084970033582	-0.27805417683064027	0.09148045191996573	-0.20523833341488995	0.09349548140863123	-0.13195934719886174	0.093714505398316	-0.058653880196361655	0.09253460350005017	0.014221590277413463	0.08715493347250527	0.0861051583128699	0.07676165288091338	0.15665524758247495	0.06282507321245484	0.22451802171751326	0.04291704723738214	0.2875312032142512	0.01635570294786696	0.33361518659671874	-0.027422782077436425	0.2762249630031749	-0.02646030530127108	0.21477175145792068	-0.027217182119320123	0.15122680212438006	-0.03049757417783302	0.08723049431452057	-0.03941413817977013	0.0231110496279714	-0.05328940889677272	-0.040930900787773186	-0.06974289020716389	-0.10414605027112428	-0.08903114644326655	-0.16640643977315622	-0.10941597572035103	-0.2287061927483614	-0.12750868083963657	-0.2914967201201709	-0.1427802177156
Pa.maj.art43578	-0.3485909303367139	0.09057821896478392	-0.2777221507556265	0.09758099256144849	-0.20553169017502873	0.10120688014186718	-0.13283587556748605	0.10186547060205657	-0.060046517758424865	0.09829764333954902	0.012606475659352731	0.09206050899934388	0.08453525098461735	0.08102289354387154	0.15487602119166993	0.06547934594676294	0.22203664963272346	0.04465842720129773	0.28425801850720767	0.01817743277422329	0.3298297943190223	-0.027109351910552304	0.27378028288705664	-0.028266965867703442	0.21361501007547307	-0.0315545024400023	0.15111354249684186	-0.03723342906156755	0.08754276634696845	-0.04530009581891643	0.02346594571346361	-0.055561604909328106	-0.03926749524476825	-0.0733066034314292	-0.10129991803992704	-0.09367489056413	-0.16262652187311366	-0.11459657699126904	-0.22413707192875998	-0.13319104396878864	-0.2856015861345482	-0.15113274911151775
Pa.maj.art43579	-0.35108031765419495	0.07971951120980533	-0.28019124056869915	0.08780897748024803	-0.20801328289032125	0.09273885556820646	-0.13508886230290362	0.09370531426887674	-0.06164673938507871	0.0886545557443636	0.012147239062746961	0.08214635128559811	0.08549991803292335	0.07391296748767971	0.15727066171335954	0.061850424993034545	0.2256544940421942	0.04237997010114075	0.289010616770806	0.013715456325669576	0.33577613550311336	-0.033732468997608095	0.27844966216593503	-0.026365582851813327	0.21703253651145918	-0.024335036416298278	0.15334892976503955	-0.02952305950041064	0.08840738456696756	-0.0374535568734859	0.023272748118722986	-0.04998407688192265	-0.041412672159551744	-0.0649632337133498	-0.1051224058307251	-0.081492686166656	-0.16665588391819353	-0.10264265527507106	-0.22747708379589265	-0.12416446983933771	-0.2891818377477073	-0.14197555794866945
Pa.maj.art43584	-0.3512456838833293	0.08914174081037028	-0.2796329087947005	0.09379886653515399	-0.20683081082151772	0.09660284635242838	-0.13357928015777648	0.0968307508062762	-0.06045377445278477	0.09312493466426924	0.01202630905932298	0.08633242912441039	0.08336380830718924	0.07610651271940953	0.1533832608238462	0.06216564160385797	0.2214972138891321	0.04231120783811725	0.2860359187278867	0.01576307268553853	0.3350280378157183	-0.028195445667171554	0.27659892870783814	-0.025500073977580057	0.21469175814666883	-0.025926260129376794	0.15157165922619475	-0.029634422760390577	0.08875930723565006	-0.04114382840770352	0.02572652320735955	-0.05674562031388645	-0.03742396677532181	-0.07444040317876258	-0.10050731816856019	-0.09287637799170832	-0.1635235210606167	-0.11005723643960647	-0.2264194873529627	-0.12593420342142517	-0.28906597367923664	-0.14172413085222024
Pa.maj.art43585	-0.3544698800019265	0.09026363048566627	-0.2847591540771158	0.09903470349825153	-0.2131504518166126	0.10239344836555639	-0.14041191374557369	0.10167170614995362	-0.06686273669461522	0.09705471952647103	0.007115433912159512	0.08942842431735747	0.08055589515546314	0.07892145491007281	0.15204966415107016	0.06466352107269684	0.21991877057912068	0.04401478449588446	0.2830807281925559	0.015545584163691215	0.3315237373709878	-0.03396815437411849	0.2758557147931967	-0.02918009392556338	0.21656570493793645	-0.03179477103355746	0.1550005046867237	-0.03890199762140309	0.09196695556029562	-0.04813184121122267	0.02807892569593572	-0.058769063459317775	-0.0356202437402268	-0.06991583345138842	-0.09695391303909237	-0.08825506342564315	-0.15705889999589517	-0.1082419493200778	-0.21674492895343286	-0.12751726995209073	-0.2756799129709546	-0.1483159392112185
Pa.maj.art43795	-0.3542309202369697	0.09097840057189564	-0.2844056996670923	0.0986761172300645	-0.21275498196312395	0.10185451389194335	-0.13994998062309022	0.10162366606233537	-0.0663514542687084	0.09718486824512174	0.007546414485193633	0.08930532345707437	0.08082811827410012	0.07878260567594811	0.15212794906790988	0.06480511450772847	0.21951421105206703	0.04471383180305383	0.2816286734354673	0.015922762771233223	0.331038405333873	-0.03411317884971446	0.27541062513833564	-0.027354144601010807	0.21698951337379496	-0.032247384940531636	0.15579046881883626	-0.03941054243437287	0.09275605018179159	-0.04810416725735103	0.02886735948135341	-0.05932174466142179	-0.035037839908736025	-0.07108931883502746	-0.09698254739532584	-0.08903914151002026	-0.15815670043138977	-0.10695915763579644	-0.21763823105543467	-0.1279294883987106	-0.2769894330928522	-0.14827893509244144
Pa.maj.com18175	-0.35420387157119	0.09012345125602611	-0.28487983746709306	0.1027001494343284	-0.21319493423774374	0.10705549475792199	-0.14041202710692594	0.1075297507774988	-0.06709302183619223	0.10463492405017424	0.006231967343032975	0.09692372883719193	0.07918703043450379	0.08546484495252757	0.15081196260934174	0.06789030229282032	0.2196520559809922	0.0440970225348395	0.2824361098220483	0.012264845208875698	0.32771810394140377	-0.04044611945763103	0.2737748570234996	-0.036755679213099815	0.21474220060056304	-0.036343608364599655	0.15277278372008646	-0.03714127990098035	0.08998174313723377	-0.042646096875810516	0.02749946565693223	-0.05487704807580704	-0.033958376160580145	-0.07244491934563044	-0.09455663855301037	-0.09198913709531417	-0.15366576607182542	-0.11373785004631157	-0.21199190474588833	-0.1359419080487048	-0.27085190251918845	-0.1563608676783152
Pa.maj.com18210	-0.34796000179641284	0.09092759429206816	-0.27751617922676014	0.09853548992750422	-0.20558766514812635	0.10102627864943867	-0.1330443035494161	0.10034929153823581	-0.060167726596413604	0.09582430680882016	0.013109189900519402	0.08777446316680002	0.08666928379551972	0.07871737770647774	0.15859590109381327	0.065365056850367	0.22584480905624602	0.047288607106137324	0.28428966734510325	0.02111407237248253	0.32614559559937484	-0.019958031468262916	0.27313721284354303	-0.029771701123459324	0.21515253580988106	-0.03719630070268167	0.15235252797277593	-0.04215094051606485	0.08702130410846551	-0.044926148889408615	0.021499586863417335	-0.053067562177736546	-0.04228215406442578	-0.06823110269715843	-0.10316181022509444	-0.09155123347994484	-0.1641939561357811	-0.11278052031093827	-0.22448597361793524	-0.13427103077682795	-0.2854178440282934	-0.1530179662758482
Pa.maj.com18224	-0.348360846014716	0.0863067827213518	-0.2779007242383241	0.09725876030578796	-0.20601443615379866	0.10347531438858659	-0.13362016071458196	0.10654116849632575	-0.06098602072301211	0.10287819653751452	0.011681384927211519	0.09574140849707916	0.08360316553420324	0.0848761701016813	0.15349561212834034	0.06800379923215241	0.2200385693308141	0.04611007445005262	0.28102699427492234	0.015557147817673707	0.33019794166422	-0.029317247080294886	0.27290256066967444	-0.030540037869989156	0.2136193368856524	-0.034099075737697895	0.15213271833277722	-0.03971972240127854	0.08902911230539465	-0.04628476159392379	0.025484238226112996	-0.058285986191612876	-0.03794638048210668	-0.07359569710152944	-0.1002015769516251	-0.09300577258569165	-0.1606213921442957	-0.1166343247910374	-0.22273279676577246	-0.1340203333718705	-0.2848273000910902	-0.1512458638232798
Pa.maj.com18234	-0.3434372239397772	0.10406160333468872	-0.27420023537875643	0.11184633335531939	-0.20325637010382627	0.11270904894460967	-0.13142490985929028	0.11144826576192089	-0.059380855771316826	0.10856820829445823	0.012020826351374733	0.10105962036291852	0.08232049924716853	0.08894467718681363	0.1511554084255378	0.07215170501154244	0.21671825699837577	0.04965666008786548	0.27694856093383435	0.021728819386838287	0.3238031529302493	-0.023404082838162088	0.26851957396297965	-0.02991281598567881	0.210445456189616	-0.037988357123065794	0.14962918093464428	-0.043912236404410596	0.08756100053524954	-0.0516460606606735	0.02582776838359078	-0.06740393861574547	-0.035786799989351165	-0.08712649416576485	-0.09801572922022836	-0.10565281319031479	-0.15962543463175033	-0.12442053514056102	-0.2200084888221185	-0.1449100028844793	-0.27981363717620533	-0.16579760471811877
Pa.maj.com18281	-0.34919454593899607	0.07772833043261522	-0.27732127810909285	0.08699538703838564	-0.2040426191796019	0.09195440400905788	-0.13023876177221436	0.09472559411368225	-0.056452188449108764	0.09405159326197522	0.01674254937998206	0.08858222738339765	0.08854366256770456	0.07740407102323967	0.15863419594078199	0.06262724664117963	0.22543201978636093	0.043032800033690595	0.2862135046239585	0.01801029135643939	0.332659665780184	-0.022896142871215316	0.2751928556729495	-0.024400636275764165	0.21517536183864797	-0.032015611492952824	0.15214025019470265	-0.0334784640368698	0.08812791938634294	-0.04088327013971492	0.023789054827482475	-0.05494123399164827	-0.04142962401436777	-0.06887454790638572	-0.10561033400063712	-0.08752974854220819	-0.16912103776680795	-0.10695190168155275	-0.23324138249283013	-0.1220357627710926	-0.29599926827544065	-0.1411046255842587
Pa.maj.com18457	-0.3365298229236249	0.08762710808353744	-0.26540921927314626	0.09082877875881112	-0.19379072412407644	0.092290733785602	-0.12194325878294583	0.09263433731372328	-0.05017178294367243	0.09045367638471971	0.0210884984153552	0.08486500535315494	0.09135587587443597	0.07575251629802797	0.16016980360035385	0.0627347957983933	0.2266546890702239	0.04592817231378072	0.28824270958847525	0.02161527056257523	0.3357209699768422	-0.013582669284338114	0.2749348232388822	-0.018455322291074328	0.21196662285263068	-0.023485581483931893	0.14729202469075728	-0.029416580725216877	0.08226520790490408	-0.040667348080891744	0.01691572077345507	-0.056050749054420146	-0.04821745947032044	-0.07526263533654443	-0.11398438060935454	-0.09298737314694303	-0.1783041714568322	-0.11376182267011115	-0.2415862670342866	-0.13484857913560497	-0.30666985936805646	-0.1462117334432494
Pa.maj.com18465	-0.3575055038967789	0.10186297999328803	-0.28801459828257864	0.10641068600199396	-0.21662218496874247	0.10682619173864809	-0.14410508376198622	0.10505725042494785	-0.07070689810973535	0.10092890029966697	0.003029803939962085	0.09243351110044461	0.07618346596960918	0.0799057122514468	0.1475638430019357	0.06292810861780869	0.21628716292662764	0.04130827754189672	0.2807499611138338	0.01574402390691318	0.3307341007163753	-0.0241537328332755	0.2759197933885666	-0.033800481534578666	0.2166309883989278	-0.03788084990676844	0.15536708201903532	-0.04315685093079896	0.09346045343573693	-0.05280520997230737	0.030740463412249057	-0.06280936593887049	-0.03163090802075849	-0.07441111183096304	-0.09197510311243672	-0.09157938707786067	-0.15030826643908604	-0.11243264480069072	-0.20874771684200477	-0.13094679561760442	-0.2670508548887517	-0.1494292114333367
Pa.maj.com18512	-0.34993119806954986	0.08514106667945634	-0.27820866212401774	0.09662171993329963	-0.2048844813095882	0.1028060869020967	-0.1310694826706885	0.10407697010847354	-0.05736291430094502	0.10188658333507516	0.015954312568232158	0.09599003918596194	0.08805069869552762	0.08383752692017049	0.15777474585620815	0.06721458682069392	0.2233377350387577	0.04647661278571897	0.2819528713995442	0.019325389670772006	0.32291525921884334	-0.021513292810768414	0.27085532784580457	-0.032203030518159245	0.2131351199654417	-0.03466436378161205	0.15199280661476378	-0.04160220364843982	0.08864694905141852	-0.04857238161265054	0.024244264837095436	-0.05805051132708003	-0.03972683238283456	-0.07179449116059816	-0.10108047349224702	-0.09495950566210856	-0.1629597318089687	-0.11599309384413253	-0.22534032240730342	-0.13411003226654167	-0.28829599252549404	-0.1499136757096275
Pa.maj.com18530	-0.34306423572418104	0.08759298553481254	-0.2726624603898734	0.09525514984648173	-0.20131339769759948	0.09847993594247316	-0.1296074378693114	0.0999150590032017	-0.05785708968796647	0.09784012607078425	0.013656859230292237	0.09088875121758316	0.084563134061129	0.07998294332823298	0.15409524072473937	0.06392041485887431	0.22162428378864638	0.04331896698566704	0.2856647471195409	0.015272392698275392	0.3358645786770896	-0.0263641916954281	0.27567408886533845	-0.026134103265005912	0.21305624893067096	-0.025854634486281017	0.14961760823528406	-0.03222388136968468	0.0856353813714081	-0.040937094479509606	0.021640788348488472	-0.05475036239160874	-0.04224433301718245	-0.07154574816497186	-0.10484089947929734	-0.09350707923891885	-0.16735759456272678	-0.11497345984837459	-0.22927776885510084	-0.13626865013453188	-0.29286774206938826	-0.14990752041207112
Pa.maj.com18591	-0.35548720622734814	0.07882369002297523	-0.28455750892866305	0.08536534147679288	-0.21212939005322087	0.08933304660897845	-0.1388259652307047	0.09157034019963887	-0.06504239212390728	0.0910053162929932	0.008771227358822648	0.0849151309367079	0.0820789093819463	0.07395023079562951	0.15390362447862072	0.05827219765699396	0.22300906460490086	0.03790142676458685	0.28831803747000395	0.011448778875003313	0.3405403563693437	-0.02805348500153118	0.2808680938518715	-0.0276669058873919	0.21868097571954553	-0.028827460196886576	0.155252594772601	-0.03416884136898527	0.09085411072931995	-0.04035299120355963	0.0260330978582564	-0.04870660256687712	-0.037866304703194194	-0.06344223563467832	-0.10090386126394063	-0.08104692347756767	-0.1628872289385876	-0.09979187877411363	-0.2251140763729922	-0.11502671915857113	-0.28549615875267387	-0.1355014563601379
Pa.maj.com18603	-0.35254856863115347	0.08263982494030439	-0.2814492122372321	0.08984319396307669	-0.20917104835304534	0.09474212581939082	-0.13610249208746977	0.09428563378509303	-0.06280506332819936	0.09246351777700745	0.009932986649948853	0.08674052680631139	0.08148989233136707	0.0743296778173363	0.1525118425100434	0.05956891038519678	0.22143230949337855	0.03879128727477413	0.28704171930620026	0.012272183204092416	0.33966600113297635	-0.026183385635026243	0.27934717690230565	-0.027016764252826578	0.21666524749198024	-0.027874089527178098	0.15310086259027264	-0.03167908989548935	0.08933720865364037	-0.03817271222741306	0.026389726823476747	-0.05329095684006016	-0.03681962164907718	-0.07061149748646754	-0.1004742409017931	-0.08690179524169636	-0.16342706694170106	-0.10417299840346836	-0.2260901688516081	-0.1207901318059163	-0.2880274909043105	-0.13898346045704146
Pa.maj.com18604	-0.3537960923319691	0.11033238121559971	-0.285759786843197	0.11171896447537376	-0.21589248150255236	0.10878620067818891	-0.14463768090383033	0.10576205255726853	-0.07245253862878212	0.10035421514526405	8.009487991896685E-6	0.09116357688157292	0.07220582720627283	0.0789228976002764	0.14353040631979835	0.06222943155666484	0.2134610228751524	0.04131561640949128	0.28050303017895445	0.015603317845075931	0.33600532491145474	-0.025777346097340045	0.2772589376636665	-0.029959708166568524	0.21615898809553957	-0.03577534281677991	0.1541175239195167	-0.041126147788013864	0.09227689109456158	-0.05094517263312956	0.030717583048816124	-0.06478077721192024	-0.0304513587052724	-0.08031251169128012	-0.09063935523866787	-0.09736144533584963	-0.14963310547953004	-0.11516327266394148	-0.20787570602837646	-0.13275114305517202	-0.2651054391395477	-0.15223578690478104
Pa.maj.com18678	-0.35609128204184665	0.08709185243029528	-0.2858491966382949	0.0896433451259969	-0.2142206421612011	0.09232413462037511	-0.14162454363389118	0.09167149628277185	-0.06828227953609167	0.08820756839605644	0.005377681277814118	0.08176812914726571	0.07877733410822861	0.07191288669205634	0.15125545696265932	0.05683639461590469	0.22195922301975313	0.036450263325689264	0.28970553197123683	0.009987641175861088	0.3419132370960719	-0.03266370505292085	0.28226796004044835	-0.028849563846037096	0.21906977343340095	-0.02525799032445409	0.15486666661546775	-0.030071112557270192	0.09034696020482441	-0.03573444572216755	0.0266081276838286	-0.049065800940236805	-0.03681563828180555	-0.06424585043363862	-0.09922409913617306	-0.08107697497762904	-0.15984802182366786	-0.10094782054679315	-0.22018847693655336	-0.1194942445367658	-0.2800037722242088	-0.13848620287435948
Pa.maj.com18862	-0.3561898203746203	0.09193667184874545	-0.28694333294790497	0.0993926804625008	-0.21588159324216566	0.10206681735138617	-0.14367846755976615	0.1030904787146347	-0.07068339478218541	0.0992546799765631	0.0026026681282891664	0.0904665390642791	0.07587108382754822	0.08014585584912648	0.14760521521486994	0.06382768087227846	0.21656610014782746	0.04140080573003975	0.28145906389508185	0.010195289099914913	0.3369930108914956	-0.03521009202526004	0.2780463782909767	-0.03176611142740153	0.2177086067045923	-0.03392979569614293	0.15603987039149206	-0.03867370214287981	0.09326579230240528	-0.045432037008477644	0.03023879263818203	-0.05602590722785027	-0.03188259824880029	-0.07174321843895981	-0.09347365194917898	-0.08809446222180527	-0.15364793100386823	-0.10665752285951953	-0.21251209028649354	-0.12739200298971698	-0.27150370203777674	-0.14685264693145517
Pa.maj.com18973	-0.34842134060836855	0.0916405508030248	-0.2785437172793907	0.09988740211365252	-0.20707369423745164	0.1037056439521676	-0.13458013020465082	0.10420080062296999	-0.0612956949293248	0.1001499416567158	0.0122368841214901	0.09370365645802091	0.08452141702311923	0.08342117746040699	0.15404416500885204	0.06684025702294097	0.22018014070888456	0.04423057772038053	0.28133894318288766	0.017112186587292362	0.32784498697123154	-0.019042251282295503	0.2732839514401868	-0.03241237405335233	0.21418544083059524	-0.03492672025576876	0.15280337420032428	-0.03993576972465594	0.09028002573494502	-0.05081705861615944	0.026383355322611275	-0.06373608664857641	-0.03858406627307894	-0.07348952356360533	-0.1017010106476316	-0.08977116533822607	-0.16268517318618256	-0.11084662062167228	-0.22199182418632377	-0.13478121180679659	-0.28222603299272425	-0.15513341248646384
Pa.maj.com19022	-0.35073564254798223	0.10080064952324869	-0.2815462450344476	0.10656191747533884	-0.21066432530938695	0.1098661960269989	-0.13873036715354942	0.11037701492506065	-0.06611698328495734	0.10691190726452321	0.00656830611442202	0.09894574109183593	0.07851196625114731	0.08679572374021827	0.14868682772355604	0.07009627289459214	0.21538660460359227	0.045580233059667366	0.2789903471431122	0.01566890406179118	0.32832605414460303	-0.03292178842867967	0.27240076799168483	-0.033787197043129755	0.21313335544757728	-0.035382904598779935	0.15260639663873107	-0.042420432988157925	0.09081878859630074	-0.05092932901575685	0.028550503538635717	-0.06363170538791557	-0.03364463494331038	-0.07857482245177644	-0.09454196147711749	-0.09742450844698264	-0.15450996551838125	-0.11682531142752259	-0.2127159726539163	-0.1390745516188379	-0.27077382027031327	-0.16063200865573607
Pa.maj.com19039	-0.3582316012414068	0.09201894267882339	-0.287887934074495	0.10106473426495977	-0.21563521783685863	0.10684764766431032	-0.14228669713557063	0.10821919816526525	-0.068476093935285	0.10653614387359861	0.004965758172273509	0.09870990069625814	0.07737930693358569	0.0863656311667034	0.14773525014666977	0.06742316514687823	0.21539578138925142	0.043296489853249916	0.2788407734281355	0.012023766619277676	0.3294898857843397	-0.03771108236267211	0.2738889930913503	-0.03537223787760321	0.21536031115336385	-0.03700310914785208	0.155106943547376	-0.04172170850523623	0.09377936899145742	-0.04815399701014075	0.03221631083898879	-0.06076641731687189	-0.029604450962596708	-0.07572554267203323	-0.09079946546179246	-0.09309175539172841	-0.15108434840427207	-0.11155667635779679	-0.2106463257127697	-0.1304417799077668	-0.26950654871174495	-0.15096131357962334
Pa.maj.com26887	-0.3472711650083253	0.08703048698293103	-0.2766813686025301	0.09122987998871976	-0.20513366371192052	0.09236149473230948	-0.1330575520481625	0.09152016407720853	-0.06063107260704932	0.0867175919191446	0.012143928009571103	0.08062033332532324	0.08461218921024577	0.07113363055289623	0.15624810516404866	0.06012423422499853	0.2248682815535547	0.043027917441801	0.28819911367299167	0.016209606932760287	0.3390036368781231	-0.02531898745166275	0.2789549657266043	-0.021569647913641382	0.2168044758254803	-0.02563751656757495	0.15244870843592806	-0.030472618634078234	0.08711990055917622	-0.038459072052840215	0.021935642252650437	-0.051553655082083004	-0.04282058626271664	-0.0666117582087612	-0.10588507325780777	-0.08642190458601856	-0.16796935514968903	-0.10730393898542775	-0.22999274982943038	-0.12624627675624775	-0.29289636081074244	-0.14037996393975682
Pa.maj.com57649	-0.34632329155825897	0.08402501665187047	-0.27600936424271394	0.09010342950504072	-0.20469615104447866	0.09207475975735788	-0.13270768419891388	0.0913757971028906	-0.06018569749369468	0.08747698468227683	0.012700466911649246	0.0813039733426944	0.08527975943776687	0.07211625364455278	0.15659053665419898	0.0599095141743943	0.22488400956845578	0.04268133612284678	0.28788795655864374	0.015717237409904487	0.339197646203398	-0.025949571645081562	0.2789730657187447	-0.020841046246718523	0.21702261687991148	-0.025600832518501544	0.1528303724238193	-0.03061993176356538	0.0875717580027739	-0.039392723811890074	0.02184209193165067	-0.05088448172931789	-0.04334115694376897	-0.06546218889954564	-0.10692749295999597	-0.08486663197887545	-0.1695111648967679	-0.10537087192741368	-0.23102003679021016	-0.1267769802725856	-0.29405824016220933	-0.14101904160033366
Pa.maj.com57651	-0.3457316996051124	0.08631952151618193	-0.2743141026821946	0.09391848407772749	-0.2017629646906025	0.09600911145655316	-0.12885299829481756	0.09679056087477632	-0.05611207117627736	0.09352311903851382	0.016001172220620693	0.08697428906893889	0.08677070767386712	0.07588990037280717	0.156054836275042	0.06242097159722851	0.22273317748636617	0.043673688717056756	0.28510566354178457	0.018125918733803176	0.334749798493713	-0.01655003209548811	0.2752453011824601	-0.023381914857067837	0.21360555731332495	-0.02713678467702113	0.1506399419009343	-0.03288802902027287	0.08723396855790483	-0.04393894543989185	0.02339499071285571	-0.05905719300252345	-0.04117803966945344	-0.07439486909973048	-0.10488607453114285	-0.09402943857444657	-0.16899633985313814	-0.11139856303162428	-0.23272144923552662	-0.12862081022869112	-0.2969793756206077	-0.14224898542682968
Pa.maj.subtib33433	-0.35486406281591354	0.08308817081818155	-0.2851998426031209	0.09305756259553034	-0.21369875424333104	0.09723293250962943	-0.14133186478558463	0.09984833745582976	-0.06833000809249416	0.09635468653962473	0.005087896333488773	0.08973231413626635	0.07819580473212549	0.07889415748058687	0.15020428554552553	0.062346098593697566	0.22037689728467225	0.039153027723154765	0.2867431231554992	0.006854796798049789	0.3372613026596603	-0.044251491131199513	0.2795912183289862	-0.03348180979695409	0.21772397361337228	-0.027390358972150898	0.15432765350375116	-0.028310564441606408	0.09078942588554971	-0.03643484348490251	0.027158152103866594	-0.0482196935857264	-0.03556042679319306	-0.06476875251860864	-0.09735934394353177	-0.08332523542048947	-0.15685208416011423	-0.10682456336354045	-0.21726069339505497	-0.12639776604319747	-0.27700265231415905	-0.14715700589217534
Pa.maj.subtib33434	-0.3500520568936956	0.08232207202961445	-0.2795426111768762	0.09105960602002977	-0.20758033773709803	0.09513093055208877	-0.13482665662963433	0.09597479725050984	-0.061641044989127675	0.09307781759079733	0.011644042647957854	0.08683998785094794	0.08442783608972879	0.0780057196100874	0.15540364293240536	0.0642304526926567	0.2230729337801909	0.0428573842290564	0.2865036716550816	0.01333965002090956	0.3353755895241995	-0.03233481627304953	0.2771805841312953	-0.02817522985261854	0.2159001132476833	-0.027054362777401905	0.1529635838306277	-0.0319564249129149	0.08892635109929828	-0.040807887443052006	0.02410761362772579	-0.05173577233379643	-0.04006049662509494	-0.06689088011578234	-0.1028527760216596	-0.08632847064706922	-0.16488429694624326	-0.10627087958113766	-0.2263614187012241	-0.12607584818599132	-0.28770426684553996	-0.1452078457238844
Pa.maj.subtib33439	-0.35410225476215357	0.08790197020437518	-0.2843273411110293	0.0926694062023416	-0.21285205048732336	0.09396598321127742	-0.14017519724568833	0.0939374711822239	-0.06659962113849352	0.09138782037663293	0.007368967590411665	0.08601775070913159	0.08084820402866189	0.07777193479756814	0.15229935465691133	0.062238489194189374	0.22105903891071993	0.041455178096993874	0.28502412123053644	0.011635871650848978	0.3364021932657925	-0.03750914950623739	0.2790725674672988	-0.026971097793837176	0.21856759979054846	-0.028891261908381337	0.1558527533688684	-0.03229937064995578	0.09216783476344302	-0.040923015239711286	0.027583514451217532	-0.0517042288692517	-0.03652050323477886	-0.06628688369854106	-0.09938296270619627	-0.08389522842544667	-0.16081626155719597	-0.10308163451625829	-0.22107179363600904	-0.12318393284853746	-0.2803981636455418	-0.1442360721694247
Pa.maj.subtib33440	-0.35174293379281224	0.09235433462991698	-0.28215948610033675	0.09876940247529793	-0.21100270922432407	0.10181057877911961	-0.1389653721907106	0.10253772001598074	-0.06638427895887691	0.09985395461028329	0.006396615172239283	0.09197895069734399	0.07907196915448558	0.0808704024529385	0.1505532204700662	0.06511653145316164	0.2190457137779977	0.0431286607043404	0.2830247388469154	0.013390561537678529	0.33351684515292496	-0.036490123190720106	0.2764091372087873	-0.02959078833821316	0.21611487923962638	-0.03211362431154824	0.1537158006180742	-0.03685010567112901	0.09022319404389005	-0.043204669945480334	0.026773225437843478	-0.054901277943584535	-0.035913468650256755	-0.07077920291047553	-0.09701245657926011	-0.09122860717334674	-0.15691084893871898	-0.11322798753071452	-0.2177898000135846	-0.1301441500465852	-0.27696398467396993	-0.15128056029426445
Pa.maj.subtib36061	-0.3521866546703436	0.08913916143496323	-0.28112044084843235	0.09603329327786583	-0.20845674536738584	0.09810685000415345	-0.13511145105102346	0.09815238052940782	-0.061519056153626656	0.09361089782203362	0.012117564104349568	0.08690560880759353	0.08516492924892437	0.07879286743083722	0.1559875824457948	0.0653295396525934	0.2227830848127735	0.046364457293063495	0.2834645618170382	0.018443236863755874	0.32969313654841126	-0.029392741175074705	0.2742576946218883	-0.026078349086898878	0.21562269144884408	-0.03065555418692508	0.15393408891495264	-0.038017972341149946	0.090152048033456	-0.04547614615864633	0.02566838577291259	-0.05658331260277302	-0.038244180692676565	-0.07153862944580872	-0.10061141813288059	-0.09092037517983362	-0.1622417746965299	-0.11035506626273707	-0.22398575595103518	-0.1272418188699634	-0.2853682902054117	-0.14461832780645695
Pa.maj.subtib36065	-0.34731638768638584	0.061237685712532616	-0.2756527620037059	0.07681603223802846	-0.2025438588675903	0.08684220947500398	-0.12888111266827812	0.09168162648953891	-0.05527247726950078	0.09025501686481607	0.01795720879887788	0.0849076353923412	0.09036039311631666	0.07480630827770007	0.16140533508713348	0.06033704630216241	0.229662674212625	0.041031712792826414	0.291870562427619	0.011909151551903426	0.3371737601279184	-0.03253535989806293	0.27864454874395306	-0.0262449651441891	0.21624146344719594	-0.02337066066814414	0.15134967764373247	-0.025254482522501717	0.08557375244597852	-0.03066160176499017	0.01998936168762751	-0.043561578107680014	-0.04550914018209261	-0.059163498129603594	-0.10902518222662047	-0.08233296556745681	-0.1740373247824366	-0.10055789601015963	-0.2385326858616491	-0.11971295467945059	-0.30345780619071777	-0.13642846260461478
Pa.maj.subtib36072	-0.342890909369594	0.0866409177593518	-0.27120138147347594	0.09475836158387717	-0.19855552951890967	0.09905526235235515	-0.12560665356066592	0.10065186235898507	-0.05298519703570381	0.09896473937457048	0.018577694584744023	0.09315122613694513	0.08809195097169738	0.08225904304499149	0.15507446035457423	0.06594344618511352	0.22056350866238425	0.04669393148334455	0.28259946809418385	0.018664041996850088	0.33209792181425984	-0.02302864570476404	0.2723410311985522	-0.023149464743075138	0.21090666346274123	-0.02510418534794725	0.14894076882520998	-0.03188418817917276	0.08741993026698108	-0.04690220392978796	0.024089610238667923	-0.062345467405320855	-0.04053516372101986	-0.07854936328473844	-0.10519313529508534	-0.09748920593503069	-0.1699295087331618	-0.11601289709346929	-0.23446254903840755	-0.13384060525709468	-0.2993429807279724	-0.14847660539598306
Pa.maj.subtib36073	-0.3505792002500178	0.0969986175534977	-0.279503504031722	0.10305780668372341	-0.20722900646903267	0.10803375285136951	-0.1343762499639962	0.10771374320367537	-0.06163609052474274	0.10370768345346815	0.010187519392330275	0.09557332740130087	0.08058040471195703	0.08382308540161426	0.14950301341337605	0.06845334474550305	0.21644664258031882	0.04635459704245317	0.2800094012186345	0.015541582316671305	0.329394541283217	-0.030496409352916934	0.2722142017986877	-0.03173731227185149	0.21203153823717122	-0.029453921085686174	0.15098475188991659	-0.03502888534795011	0.0899543434561152	-0.04749356660220752	0.028686810171861844	-0.06449482178142563	-0.03323101671436032	-0.08253547924508708	-0.09528383728704444	-0.10135712612594125	-0.1577198377226512	-0.1179011541946805	-0.21935953005450445	-0.13592888683883783	-0.28107489513551437	-0.15282997780669222
Pa.maj.subtib36074	-0.34892137779484245	0.11394439345096637	-0.2801037759142354	0.12162605829057238	-0.20949517929070766	0.12175085028270323	-0.13799602870547872	0.11828995523612262	-0.06624306427943648	0.11137444180167476	0.0050064344398035344	0.10094492193208232	0.07487917448467582	0.086500989833293	0.14326425039896895	0.06970074760273033	0.2100401422972268	0.04977316269930743	0.2734939095460686	0.01973220606166018	0.3257832226549179	-0.02578321787469702	0.26934842562683303	-0.03191353423883714	0.21050534553848152	-0.03434476737673273	0.15143523683395355	-0.04565203717390639	0.09186368208433564	-0.05966746132715063	0.03163258352008398	-0.07510531088944099	-0.028930609972315342	-0.09191179670356114	-0.0893108712812031	-0.10994652922619572	-0.14881265318253123	-0.12962391383851668	-0.2089535682876854	-0.14592115352121385	-0.2684852787169133	-0.16376800502086042
Pa.maj.subtib47332	-0.3519147807657792	0.08042933310928002	-0.2805687698118476	0.0864352471752114	-0.2082490883927494	0.09123628894340177	-0.13544048696320787	0.09299365301575672	-0.06238576428022742	0.0898403520198119	0.010790340158641339	0.0844876070574016	0.08347163970293861	0.07394304910692098	0.15521937437168418	0.06007058242948243	0.2241202060543642	0.039066872182760594	0.2889424310244247	0.01191250695153459	0.3394407529052827	-0.029588938484954003	0.279799674853884	-0.02678416428286895	0.21719651289939795	-0.027367632915279036	0.15305466036430385	-0.029740283385065007	0.08830481514646296	-0.03630379322006183	0.02356081977656465	-0.0477438300961114	-0.04045810315033526	-0.06338208837436551	-0.10286492130674281	-0.08431213736794968	-0.16517244148250693	-0.10405973368440302	-0.2269240842042573	-0.12364347882896047	-0.2899227869002952	-0.1374894113515432
Pa.maj.subtib47333	-0.3551890907145208	0.08349208858062662	-0.2850705191640071	0.09104070213547591	-0.2132620308655891	0.09469817377273893	-0.14043672363749005	0.09543203598342359	-0.06701269792582204	0.09276760570628181	0.006533352759255706	0.08626105610252578	0.07954434090663075	0.07517031569411387	0.15156839444890152	0.05981458729254034	0.22206446835896557	0.04009777433152595	0.28769343235484574	0.008946032815306898	0.337768438062738	-0.04107653195976199	0.2801211493758797	-0.030268828458542327	0.21826011389809508	-0.025464104100377256	0.15455359461461612	-0.02733256953826728	0.09080660212989212	-0.036636044492659656	0.026981775103400454	-0.04932997525759829	-0.03642660736991331	-0.06449408035174212	-0.09828729371030938	-0.08426957332259843	-0.15985555752707475	-0.10279004303913815	-0.22044224713478405	-0.12225255808445759	-0.2799128939637098	-0.14380606380941624
Pa.maj.subtib48370	-0.34953043958803676	0.09672996427775599	-0.2788843257984741	0.10307646797957434	-0.2066758542804334	0.10570074181124457	-0.13367517735106027	0.10490975763930238	-0.06042622712175763	0.10214801500427247	0.012310049807564689	0.09528364658803636	0.08389780015084236	0.08532554054790406	0.15326965493802452	0.07074646477866611	0.21863592571567728	0.04788505974560513	0.2797648169422548	0.01888230429685788	0.3261124990276525	-0.028966555561510066	0.2708920216491025	-0.029608118855519436	0.21235997397409467	-0.032805141198615204	0.15184838049807042	-0.039861870952227665	0.08980259049358823	-0.049648521785235	0.02692678364523269	-0.06340040092961478	-0.035798121260389226	-0.08081589933304995	-0.09843819675397972	-0.09846817718116149	-0.16041163600233393	-0.1158606117039325	-0.22058129839804919	-0.1367199655021204	-0.2813992202875906	-0.154532699666233
Pa.maj.subtib48371	-0.35463398945955893	0.09200861699132926	-0.2843037909515883	0.09946008825448374	-0.212357151817516	0.10447434174739043	-0.13938581680062262	0.10427584700915593	-0.06595011244326116	0.10135034874700452	0.007141259648394294	0.09321513023326136	0.07943756272687484	0.08164379080827318	0.15040811154695613	0.06650171000470313	0.21793601544491534	0.04278151291043346	0.2815634728117801	0.013624136227922058	0.3314014489122144	-0.028865399198583275	0.275005459412626	-0.03394351096458589	0.2152505046399263	-0.03449688201041749	0.15388348418413741	-0.039188508795829906	0.0914100331098663	-0.04562636109616047	0.029279712378545396	-0.06003836109468571	-0.03314460045955106	-0.07559275527875006	-0.09493657736387517	-0.09302464335522728	-0.15609659338820844	-0.11037055905725733	-0.2163262483416692	-0.12873801732870283	-0.27558218379038557	-0.14945052475375692
Pa.maj.subtib48374	-0.3538581829823877	0.07063952480438884	-0.2803122966286235	0.07990876797091817	-0.2052906402561896	0.0848200179957434	-0.12989978673698566	0.08851214844866556	-0.05463162743766139	0.08864128937796935	0.019933526576185582	0.08484802501818002	0.09278435151072299	0.07677745375415686	0.16244254259005503	0.06306334791765923	0.22681262127305638	0.04315269586929249	0.28517912932346745	0.016106940947141414	0.3283044318909114	-0.035172460196663966	0.27511489293451385	-0.01910008752225946	0.21768586204142934	-0.023446239698496678	0.15639430209380026	-0.031552763345593336	0.09188667896065637	-0.03703895462940818	0.026066632273345772	-0.04941962633848285	-0.04058086678043199	-0.06469088522027881	-0.10687305923977067	-0.08234713308265643	-0.17094479134849366	-0.10517662117865673	-0.23707468754897393	-0.11802686122811623	-0.3031390325086266	-0.13049857966350253
Pa.maj.subtib48375	-0.3551354111256925	0.10454271618503445	-0.28647991383559784	0.11056532871341437	-0.2157917437616544	0.11284821270537482	-0.14380689618902862	0.1108267422281195	-0.07091189294328806	0.10655005971479756	0.002007052371924934	0.0974000649375866	0.0743851038210489	0.08594419177273001	0.14518041980505816	0.06967732075948323	0.21355291893089295	0.04571320673499248	0.27878880370513487	0.012705737636739108	0.3286428266968921	-0.042033103448239045	0.2734505574550821	-0.036171333048198154	0.21427994085307076	-0.03273922338172066	0.1538618037241697	-0.03891904858913939	0.0929015639033982	-0.04993845521679319	0.0316540310745699	-0.06453798374114572	-0.02961286647945327	-0.07998152025651079	-0.08976223815167231	-0.09776083975292355	-0.14850367265779324	-0.11716299558537202	-0.20612159710132338	-0.13750808987155833	-0.2625787900957388	-0.16002098849667132
Pa.maj.subtib48377	-0.34304529625252145	0.10716364880153553	-0.2729765083829059	0.11067975492215974	-0.201870560643487	0.10896206752279236	-0.13035018935849546	0.10472625783502817	-0.05879913080768538	0.09906592823632138	0.012397230383995112	0.09249367716942379	0.08243131692523327	0.08261267894204785	0.15072863586880036	0.06850097694538865	0.216254100608415	0.047347173327445494	0.2795956909083959	0.021452438746964966	0.3303780223120232	-0.018530035645773532	0.2715031750647522	-0.02437100506240235	0.21052591449818758	-0.028622650556765175	0.14944001421963593	-0.038979927184968816	0.08739974677655492	-0.05067616768197383	0.025349637196209106	-0.06832028251861597	-0.037711579516704494	-0.08511630891772709	-0.09953664506561746	-0.1061988185650123	-0.16146388552387705	-0.12549527378108785	-0.22381248533137327	-0.14157735192198764	-0.2864372038795352	-0.1551167806127936
Pa.maj.subtib48378	-0.3505676737503528	0.08485533472836432	-0.2790360252759831	0.09349774145431874	-0.20570471555086756	0.09605494594195513	-0.13170014077965775	0.0978210452215829	-0.05742353508801816	0.09675005713165033	0.01663722009738587	0.09101858567458951	0.08955980377593686	0.08322699907573444	0.1596431389153001	0.07038319768738949	0.22498902272912266	0.04837762299947065	0.28364383179190245	0.0179736725682415	0.32537704774018245	-0.028752323993434484	0.27166770137631346	-0.031043316249783917	0.2135841914068522	-0.03207371838144415	0.15214997330121346	-0.03546806219395741	0.08903724989368453	-0.046152753619688555	0.02418284346594287	-0.05786374848967604	-0.04092621237745993	-0.07063215256827853	-0.10440972396583648	-0.0881788217697428	-0.16550362530567284	-0.11070777190220824	-0.22689855883482785	-0.13015827917931933	-0.28830181356516016	-0.14892825413576358
Pa.maj.subtib48379	-0.3567878872067392	0.10228085227824477	-0.2862413567179501	0.11041091928665424	-0.21360969044628406	0.11088903977493433	-0.14004506573621603	0.10620368666545184	-0.06615933829322887	0.0992536713282272	0.007216616733413995	0.0893278115935083	0.07959213816537068	0.07840688744939495	0.149965022003232	0.06519178693963448	0.21715693057764418	0.0469802512092555	0.2796830174840316	0.021333649068449728	0.32556862877770054	-0.02441330581552517	0.2723120557355066	-0.029217040569183936	0.21413220633046873	-0.032137621005434325	0.15414117732986654	-0.04273120377408655	0.09291840033816409	-0.05528817571172097	0.03085895062426879	-0.06862312445585259	-0.0308019959173827	-0.08442475887032146	-0.09190354497700168	-0.10082721925468958	-0.15267572752934613	-0.11537469074499393	-0.21279825922412898	-0.13028925634280186	-0.2725222780513902	-0.14695215904914494
Pa.maj.subtib51941	-0.34850269831455766	0.08228902929364189	-0.27662495279092514	0.09317283184975865	-0.20327022213796403	0.09862201926626674	-0.12955416626171803	0.10141740449159006	-0.05612039923466141	0.09947946906731514	0.016431361595486044	0.09239523151649372	0.08754287855752119	0.08089715400067346	0.15668625533225392	0.06634059185314374	0.22247018455928494	0.04658691012375314	0.2829054891361475	0.018360272425721802	0.3291317681051673	-0.025497862577900113	0.27246731898764753	-0.026538353604905238	0.21299357061257193	-0.029483890444050365	0.15136181113540967	-0.035830727505123096	0.08854645437042526	-0.04598770951776256	0.024788585220549768	-0.058728103549913445	-0.038846824343618955	-0.07600304239402034	-0.1026850344935085	-0.09433159806854678	-0.1661076815246489	-0.11330208537800784	-0.2297683718834398	-0.12987935832241876	-0.2938453266274228	-0.14397818252570993
Pa.maj.subtib61090	-0.34958562001848426	0.08526554652739092	-0.2797595511647444	0.09688665472552466	-0.20808994392349395	0.10059585661239588	-0.13548312941905466	0.10061960593814791	-0.06246996874333216	0.09684326526037514	0.01046107055563908	0.08926299303341777	0.08281930826406857	0.07872412793765995	0.1538317112705521	0.0647678039186079	0.22151750892047684	0.04482463352405376	0.2833786913740801	0.015515659229714936	0.3332805063406568	-0.02930638915093653	0.2754621833805327	-0.027619412299296348	0.21556739089138086	-0.0320988704063729	0.15312747491642184	-0.03612865020986222	0.08943287118730656	-0.043464018265245125	0.025627989741240514	-0.05621703799340658	-0.03780581961198147	-0.07221551604683123	-0.10045003960135933	-0.09060210198547147	-0.16238320288847075	-0.10945829108241859	-0.2234732741878431	-0.12931449821015978	-0.28500615728359224	-0.14688136105728844
Pa.maj.tibet50638	-0.3479804572024026	0.07389988321696081	-0.2774255737688729	0.08571750483710056	-0.20511699632667546	0.09095107604614848	-0.13191640726713114	0.09322296504808195	-0.05838406242890534	0.09275600437826086	0.014939225725735236	0.08706306377225156	0.08740596119456834	0.07795172471097056	0.1577035889184037	0.06180308173320935	0.22538037685180404	0.04032639249731777	0.28892719416366225	0.012328216734843647	0.3344097478076994	-0.03804619865477149	0.2779118840034364	-0.025003906775702425	0.21628485678480844	-0.02322128395065766	0.1525216209623309	-0.02693340119804813	0.08797840451872843	-0.03488701690443947	0.022824988485350417	-0.047404442132442826	-0.04239057332397815	-0.06290207046714805	-0.10655399904846737	-0.08258937708589208	-0.16982293233679321	-0.10365339867667267	-0.23247550281426377	-0.12467782575144347	-0.2942213448990375	-0.14670099137792714
Pa.maj.tibet59583	-0.3549509967908753	0.08318791057994279	-0.28446883840169873	0.09517380378151205	-0.21186681860908263	0.10018521730436802	-0.13843116559484664	0.10276134125784545	-0.06464834390226729	0.09910187947535076	0.009209945925263568	0.09266815243556033	0.08236038920929888	0.08254573737281151	0.15303527958448515	0.06451592066728135	0.22024690701282457	0.041003539624961435	0.28334730791162704	0.014014102960290549	0.3316288635345138	-0.02841259439178112	0.27552052782902564	-0.03248790582246956	0.21580452062388095	-0.03536649591280028	0.15422471299746393	-0.040608879105392584	0.09118324658575347	-0.045891822696007514	0.027420457575646255	-0.054564814315411964	-0.035510126066235055	-0.06934674534367273	-0.09688094444375694	-0.08949872005529845	-0.15844865656406334	-0.10725019209640384	-0.21922340834340437	-0.12594784900325504	-0.2795528600735531	-0.1457815867174309
Pa.maj.tibet59587	-0.35496762163737694	0.07349214350053251	-0.2834629890116047	0.08449140818747258	-0.21004626081076272	0.09018648748736816	-0.13576302051604	0.0938715862498987	-0.06126107993193123	0.09445828672298998	0.0126469015891293	0.08941975870517604	0.08520206322979501	0.07992538704133399	0.15584071060282753	0.06404609392786265	0.22351072751619386	0.040535350241593576	0.28718826088698657	0.009986911531287918	0.33448110208236914	-0.039316799785629214	0.2776508871210771	-0.030295083434625655	0.21675092621241326	-0.026683570783572773	0.15400147855051755	-0.029623030195096302	0.09036941487058939	-0.03491608494722316	0.027199782215405525	-0.05086872033633612	-0.0372716396991625	-0.06613787433250105	-0.10170040916513856	-0.08208830047537165	-0.16505392922823992	-0.09973223042680883	-0.2269901903834502	-0.11989012467960741	-0.28832511449359816	-0.14086159419874406
Pa.mon.yunnan29796	-0.3518141182592068	0.08862520812858968	-0.28188262550403287	0.09966377682932198	-0.20993359150921903	0.10446673105898607	-0.1369586485530423	0.10583075780427306	-0.06348806021070408	0.1016183136380092	0.009855416161714516	0.09370034016731071	0.0822040370384927	0.08206473836737886	0.15263100835997756	0.06572886224918272	0.22010279112095482	0.04479035596909138	0.28247067431677414	0.016375868448773964	0.3287929924473539	-0.02846963843695398	0.27377017348156923	-0.03249026024949227	0.21444545350974825	-0.03297511108656989	0.15300090724402016	-0.03977909569543807	0.09026582826433228	-0.0479249936715936	0.027218885979485165	-0.06056570158212314	-0.035745226783553394	-0.07572126536197159	-0.09820358418790986	-0.0919625384051755	-0.15949509933053327	-0.10959089760199506	-0.218898008491826	-0.13115955281648325	-0.27833920509439447	-0.15222589775312134
Pa.mon.yunnan29798	-0.351640164722599	0.08885220236158538	-0.27772899162730763	0.09655853467340511	-0.20240490403565267	0.10260821682719523	-0.1269639030737308	0.10436820452347234	-0.05224811622098611	0.10098597502046494	0.02100352799923688	0.09451184096861165	0.09172063771650425	0.08217772725329753	0.16000221786511895	0.06643633930500262	0.22538488802230172	0.04617881100911492	0.28467860937163086	0.023021238726133604	0.3174695093793343	-0.028066849719363615	0.2678978440289448	-0.026511473572888966	0.20990516113551574	-0.02842836005908759	0.14818269752913718	-0.03233881657989246	0.08669474750688289	-0.04534672982134441	0.024377824277501327	-0.062210504291676356	-0.039190020923344046	-0.07890239602065997	-0.10245696445453933	-0.09823730469887786	-0.16492095006405474	-0.11901362473795526	-0.22829365406110644	-0.13493365074047434	-0.2914699956487884	-0.15170938042606244
Pa.mon.yunnan29799	-0.35055116526521046	0.08143569878509434	-0.27852511058363577	0.08940691631899406	-0.2051775298952749	0.09465279086953463	-0.1314454845224244	0.09789922081411084	-0.057881214285469954	0.09692891305757166	0.014914846100656406	0.09120047514242471	0.08646769262234355	0.08119252070854255	0.15641216379287728	0.06550244452939352	0.22398641165442387	0.04388426468960523	0.28661006297925845	0.013061864911458027	0.3308158379974568	-0.036793646467210034	0.27459466204825267	-0.03032001561320355	0.2138786037084826	-0.02500571844311724	0.1509605741630149	-0.028516819985935728	0.08740071579225142	-0.036162777983880554	0.02428437838668618	-0.05211992250934916	-0.039154937111776075	-0.0706774236907139	-0.10286592521345765	-0.0893603844512166	-0.165510364794938	-0.11021346119438435	-0.22832993055879747	-0.12878068045862792	-0.29088428701471924	-0.14721425902909038
Pa.mon.yunnan29803	-0.34766027938027677	0.08725201830794498	-0.2762391681343554	0.09437976710894355	-0.20375805958879306	0.09854708443365467	-0.1308409657205827	0.09855398459912043	-0.0578793883680419	0.09592911067778594	0.014676153749810312	0.09004497719756398	0.08588024197046186	0.07862764227516456	0.15545703948674316	0.06360720904179368	0.22270077415258502	0.0443731311322432	0.28505881032400815	0.017725623445644302	0.33222062915431455	-0.021278307717021078	0.2747181073116808	-0.027354323665585212	0.2136351545580808	-0.02867450750354359	0.15077309520665766	-0.034010785140354924	0.08746759870913767	-0.04447231654667029	0.023919346470107475	-0.05959978720564719	-0.040697532342270894	-0.07258384068362127	-0.10360800903324949	-0.0921500263595762	-0.16554927650076584	-0.11361651770403722	-0.22855257318880953	-0.13004513133194948	-0.29172169883644183	-0.145255004361853
Pa.mon.yunnan29804	-0.34793570637595594	0.10114990923804221	-0.2793502218028451	0.10613016832136021	-0.20915343726507743	0.10916389433679943	-0.13788747444963748	0.10912748750681725	-0.0657576231595462	0.10576886326676653	0.00683222190907597	0.0977701410881529	0.07941988963249255	0.08602116898524337	0.15080176774487491	0.06993172834336084	0.21895566046082768	0.047649313082629055	0.2814152682290396	0.01606246491430678	0.32733815171006975	-0.036811231587510776	0.27261917028962857	-0.03409541318307281	0.2133828580768225	-0.034605374436284454	0.15142300748513182	-0.0403024000877586	0.0881577660410474	-0.0479858832937358	0.024709693763140597	-0.05833069146554055	-0.03707303379554601	-0.07565945079143467	-0.09760137591661924	-0.09575016265711427	-0.15650970861243804	-0.11763466651919231	-0.21325680722928061	-0.14261275682299207	-0.27053006673520535	-0.1649871082388424
Pa.mon.yunnan29805	-0.3472163343139393	0.08942604015872645	-0.2765280263820897	0.09557319700029326	-0.20468444685898712	0.09844993005870895	-0.1323624123956307	0.09967021821423966	-0.05982546600152938	0.09663749055382251	0.012674059719411997	0.09014349234791943	0.08437033972745149	0.07937260864812716	0.1544300911265635	0.06449453750446937	0.22157626026131266	0.04468351299766276	0.28424265913803415	0.017251288149718824	0.33296075979066664	-0.029232321598313127	0.2750465685723646	-0.02460959793563862	0.21435965793723788	-0.028289140714300637	0.15174032480142455	-0.03498468889627482	0.0880594668314153	-0.04397658355724956	0.023953629878885455	-0.057037774340898226	-0.040224493009536254	-0.07190675168027255	-0.10295094450707737	-0.09161540039307398	-0.16403932932739967	-0.11464580279975936	-0.2266588047946838	-0.13121524061978754	-0.28892356019389515	-0.14818901309811977
Pa.mon.yunnan47342	-0.3461739506927549	0.09114862225727716	-0.27623533464713007	0.10091244811156255	-0.20465233013497067	0.10416025690607422	-0.13234915869898603	0.10575046988325437	-0.05977299203416133	0.10300038748046877	0.012460657983264692	0.09640742033089407	0.08346060451343429	0.08540574891359543	0.15257567278924763	0.06886191804903138	0.21960137733054613	0.04620700084751786	0.2823519445636211	0.015441722837008919	0.32955455796609506	-0.030790061530685517	0.27256927525094565	-0.0321467415895771	0.21200198194316835	-0.030612665470704	0.14995396168389682	-0.033747738292038795	0.0879589454801464	-0.04581164245621068	0.0249918858900932	-0.06020180786414373	-0.038057349287553464	-0.07742077076536591	-0.10114358788893942	-0.09469045145334734	-0.16234373711454822	-0.11624470858235646	-0.22280872431265483	-0.13830652403164756	-0.2839437005827607	-0.15732288358060736
Pa.mon.yunnan47343	-0.3507462796393675	0.09420031425214119	-0.2816398722718031	0.10198207999277174	-0.210749717752851	0.10369604091582293	-0.13870891398557628	0.10326273475017628	-0.06578429102177402	0.1000238699673664	0.007487052008468668	0.09267468682670425	0.0803832464470322	0.08358529486106323	0.15118776493894237	0.06838624359873485	0.21852599779120735	0.04531196881918112	0.2817262847955829	0.014172978737440077	0.33154073820089736	-0.03522486006982849	0.27472088314092136	-0.03142171104411201	0.2149740233359263	-0.032213323357615654	0.15348094088943207	-0.03784920071001858	0.09068681856236856	-0.04693322557526307	0.027091335633093416	-0.058937938078123385	-0.03622923766344542	-0.07318756178330801	-0.09807237838770455	-0.09096563161157631	-0.1580687306584521	-0.11155817248078742	-0.21627316211519929	-0.1348656842320154	-0.2755325022476988	-0.1541389037787539
Pa.mon.yunnan47344	-0.35367467148509873	0.08396471005922879	-0.2815937709102515	0.09118935952950799	-0.2078804078042892	0.09429154030641299	-0.13360481366203464	0.0955348133966269	-0.05938462123333886	0.09391392126672342	0.01420599915234724	0.08831079303167447	0.08647504353623632	0.07870758607338689	0.15672416974891895	0.06476054706470982	0.2237635742723027	0.0439164875311946	0.28593238565165313	0.015008763197199702	0.32934770648397116	-0.03685675965407813	0.27479117062407166	-0.02709130770229319	0.21503701041706935	-0.0249667421139047	0.15280964814511244	-0.029768159979807134	0.0896542285580616	-0.039571776139241885	0.025977591069440892	-0.05415062282127625	-0.03811091270801472	-0.0700947098056349	-0.10119698251425631	-0.08977001257442319	-0.16382638067728456	-0.10900109159363891	-0.22673635105179213	-0.1249718608130013	-0.2887096156128243	-0.143355478259366
Pa.mon.yunnan48382	-0.3503911879652059	0.07568840539885492	-0.277950520464172	0.08778573697717984	-0.2038648108032565	0.09359875458003089	-0.12938568086532343	0.09658984420093972	-0.05522319719054179	0.09520859359531843	0.017993007192704174	0.09033444067326508	0.08929676636574507	0.07987890288745747	0.15787539557506106	0.06497771806484545	0.22294761452864065	0.04387640668172073	0.28516233877282365	0.014092030509316414	0.33049364416304194	-0.034669856874377736	0.2735081941381899	-0.026497508809031803	0.21343273247692365	-0.019431650310107622	0.15270166554055634	-0.029846063065110562	0.08979900519713657	-0.040165112115890675	0.025639939566845314	-0.054040842372186884	-0.039278210559808555	-0.07032747085520707	-0.10366650197658908	-0.09058064220580336	-0.16786434133354247	-0.11069246097900554	-0.2332038729814549	-0.1250592731690699	-0.2980219793777741	-0.14071995281313798
Pa.mon.yunnan48383	-0.3492095761074143	0.08407957121033614	-0.27822005002484224	0.0925486610988316	-0.20589275933207232	0.09716978131695217	-0.1329590358168369	0.09893773644193786	-0.05978542879394427	0.09674381534944243	0.01314840406314238	0.09027663625445469	0.08521819207286768	0.07978081126178908	0.15564962684226213	0.0645301533755257	0.22337301395943301	0.044543823368723	0.28579532685522185	0.014606308113565142	0.3316495655972411	-0.03534814653590282	0.27519233129564713	-0.027960951519535496	0.21462814309701617	-0.026289438961077716	0.15179265757868943	-0.031847980519655296	0.0878918224154413	-0.039975806976594246	0.023838572826557207	-0.05320499456076202	-0.039926870972886774	-0.07015385202000193	-0.1033291546473779	-0.08827056819717462	-0.16496652968602743	-0.11002358338256285	-0.22574352652730892	-0.13220403594451774	-0.28814472469480834	-0.14793793917377335
Pa.mon.yunnan48384	-0.3489424983952564	0.0739722984267023	-0.27694225933271255	0.0814781366042954	-0.20390958345594087	0.08583911429459909	-0.1304892788970627	0.08748279327525384	-0.05705043301258539	0.08684632713366153	0.016234521412174453	0.08241074764253305	0.08899420828571011	0.07434466310596863	0.16010894260139333	0.06072548035497841	0.227993217177685	0.03990624267807461	0.29101193897113997	0.011315192590226182	0.33583792892230463	-0.03836859113016247	0.27916096304855464	-0.02342861728531387	0.21711827267478898	-0.02019894266304264	0.15250934060352922	-0.022755972131354607	0.08683228437468993	-0.029774634619489176	0.020684391842295875	-0.04105824674479429	-0.04448563178938726	-0.058743599471144776	-0.1082861033878577	-0.0814301651465469	-0.1716103677257862	-0.10429125568179083	-0.235183408283753	-0.12442521263210131	-0.29958644563392406	-0.13984575860055187
Pa.mon.yunnan48385	-0.35358167237129173	0.07641326278321088	-0.28258462976113136	0.08467372788784394	-0.21004212557857949	0.08976376736286118	-0.13672168806652973	0.0933149808373026	-0.06286575519677441	0.09175450490613365	0.011118347613100526	0.0876754681866343	0.08440673597128064	0.07860100964498659	0.1561271858296228	0.06375293675238203	0.22459325167625382	0.04040634571286629	0.288400474844177	0.008869338302360488	0.3361057062517723	-0.04039042404960694	0.27883156150271904	-0.031077100373722646	0.2174466286687071	-0.02706476184413443	0.15394338979800348	-0.02800962238944993	0.08946411391974317	-0.033833670204367415	0.02476603592457454	-0.04585020143625133	-0.03959972983422405	-0.061421198067213724	-0.1027191458028607	-0.08073246666458861	-0.16483115862460324	-0.10095494438790223	-0.22576932666280022	-0.12249310052473913	-0.2864882001011592	-0.1433978524346058
Pa.mon.yunnan51729	-0.35361684336933275	0.0891871783884949	-0.2822437103940391	0.09334652697294686	-0.20958097707069795	0.0952443354200339	-0.1364384181021857	0.09672266834190318	-0.06316201318879226	0.09307421266151081	0.009901484653396048	0.08627935431317979	0.0819471938877619	0.07564274632203383	0.15251590535907183	0.0615807883004298	0.22117335577623876	0.04198425190028159	0.2861259861843597	0.013791779413754646	0.3359568651819195	-0.031193357950771758	0.2775606329815886	-0.027469582880667615	0.21578093333625897	-0.025591037402025542	0.15286936668578513	-0.02981042877299335	0.09018397742755199	-0.042285931852079434	0.02667052295904957	-0.05585348413423288	-0.03689152295827448	-0.07103948695342296	-0.09962086835509659	-0.08880549316874611	-0.1608361491746475	-0.1095775268362451	-0.2230465730242041	-0.12512083043773323	-0.2852491487957115	-0.14010668164565138
Pa.mon.yunnan52349	-0.35184302552846974	0.0953903892049726	-0.28125747635441534	0.09984893090595623	-0.20918664481562715	0.10102451644325317	-0.1364791229445576	0.10041289781678486	-0.0635680760418765	0.0967228931247384	0.009139542549672214	0.08940922552581697	0.0813532545598089	0.07902869828124853	0.15262382715420852	0.06480795255103604	0.2212241062839898	0.04389131941097121	0.2848551809721983	0.015942123217643538	0.33145517551651565	-0.029770272302118594	0.2753250771836329	-0.030740668655015943	0.21467187237124938	-0.030787192534874545	0.1517636954657423	-0.034649154896003856	0.08823565209754984	-0.04176944983383198	0.02543199968729877	-0.05645919801784029	-0.036833982581159636	-0.07432152340586004	-0.0984977146878534	-0.09327719836559584	-0.1589570773275745	-0.11367823269639246	-0.21948607556975402	-0.1317703515532375	-0.2799701879905786	-0.14925570422165044
Pa.mon.yunnan57662	-0.3481445376447188	0.09166712827952485	-0.2779817905435159	0.09913953114795847	-0.20658444036102613	0.10243017544324065	-0.13470064758606154	0.10304220834743166	-0.06277259119274045	0.09929824212881139	0.00902730060497517	0.09269161900599499	0.08032066476881523	0.08205893980087162	0.15038692670833412	0.06586698124504611	0.21843002420166197	0.04356432640508919	0.28319035477436194	0.01267990231641819	0.3345850114223763	-0.03591880246526338	0.27573345545283917	-0.028804344167912388	0.21410491677589283	-0.027430566175252732	0.1514909615206024	-0.03228597603686045	0.08851024070191252	-0.04158804302658595	0.025334406588470915	-0.054624431261895465	-0.03685550555398015	-0.07356321708567075	-0.09820650317885399	-0.09591771986342072	-0.1597663164678748	-0.11680212706578655	-0.2221011006220603	-0.13397150511892092	-0.2840008303694107	-0.15153232185281781
Pa.mon.yunnan57663	-0.352229632201617	0.08358710173206876	-0.28097567095111564	0.09018002169349168	-0.20836744499401352	0.09351764434263793	-0.13514415766168147	0.09439380309924351	-0.06168010972656277	0.09232124253841648	0.01167018175163026	0.08610134685664432	0.08445361644928534	0.0768409912483477	0.15581393835525806	0.06375473042846812	0.2239836820598581	0.043547710910631685	0.2868155064927165	0.01306680839369121	0.3343729961677465	-0.03474566769262771	0.2771008532072039	-0.02844030939729117	0.21624695695076634	-0.02634798677456838	0.15314060752347686	-0.030448574649547464	0.08890162522540701	-0.038078046008561774	0.024578696082591375	-0.05110507838067597	-0.039475844599987396	-0.06658283713242429	-0.1020798421681278	-0.08647922513559092	-0.16389930103269704	-0.1069150323774834	-0.22564288033242635	-0.12559313536615152	-0.2875837765977108	-0.1425755083287188
Pa.mon.yunnan61077	-0.3468808818175386	0.10262056351925143	-0.27984422297960143	0.10653693962175328	-0.21116683170374023	0.10834300636081207	-0.1410466750613134	0.10772979668737799	-0.06957537372184541	0.10355842937003062	0.0026542107961204098	0.09500856515937224	0.07500459973502313	0.08249382980449127	0.14691575058089398	0.0655842485285249	0.21695085993617763	0.043060077450562034	0.2833137955825301	0.014261169200469853	0.3352482435491514	-0.03247744445281868	0.2769389400082446	-0.03294036243261399	0.21506421093859235	-0.03471195868986163	0.15176954055094696	-0.0394025826722564	0.08819362779006727	-0.045910013729253435	0.025556724239069913	-0.05979088777621144	-0.03644877267308401	-0.07598969687207223	-0.0975242115224774	-0.09263073035188207	-0.1560689084265389	-0.1132564091910668	-0.2116423848842692	-0.13907973684675912	-0.26741224091640886	-0.16300680268784995
Pa.mon.yunnan61079	-0.3506873804413821	0.08993643246974617	-0.28027647402575084	0.09679303575647843	-0.20859754538768732	0.10213042430496966	-0.13604735597730916	0.10341971233783712	-0.06299847567779351	0.10123927176487973	0.00999814716425005	0.09467055595965351	0.08198028436640983	0.08371978565061523	0.15155336777483044	0.06675886672339419	0.21801734402710002	0.044465063718169925	0.28047544681512704	0.01452249303411128	0.33244955315993224	-0.0308587357466428	0.2742080059231092	-0.028848520875076694	0.21462945523035165	-0.032765195651579426	0.15360099579376005	-0.038934849696609826	0.09137566702053282	-0.04874004336994356	0.027746733575490054	-0.059443496235857804	-0.03600309240381794	-0.07288970712206154	-0.0984656267382441	-0.09144524701443706	-0.15992992667351424	-0.11178703719085692	-0.22104969353647885	-0.13146350099209692	-0.2819794299889155	-0.15047930782469265
Pa.mon.yunnan61081	-0.3489253463957556	0.09095193083786118	-0.27840151413913566	0.09660963792754729	-0.2066971495675759	0.09952976242609153	-0.13431894844116385	0.09890555885425636	-0.06171648973251473	0.09606092398893082	0.010565730967079592	0.0894281130451958	0.08195624838660476	0.07871023719517531	0.15145866675747507	0.06247295554043639	0.21872670366534797	0.04129365409831767	0.28439728749697013	0.01389879442575994	0.33561618707123225	-0.033222807638303306	0.27649929745674956	-0.025033400366599276	0.21450860554135615	-0.02297394358452414	0.1525317021347143	-0.032691941860273785	0.08953835433877816	-0.042467830149948385	0.02588294172128721	-0.05491245550906722	-0.03729192744464408	-0.07254115485383707	-0.09999762443054261	-0.09272390285012318	-0.1628426750195388	-0.11123401635971472	-0.2247195257060532	-0.13118942675687148	-0.28677052466067043	-0.1488706884103096
Pa.mon.yunnan61082	-0.35419462682734415	0.08184235363829316	-0.2823580712457751	0.08999288411674417	-0.20899855017313018	0.09406407827893995	-0.13503152690535097	0.09592713919498481	-0.06102031243047999	0.09387151415295576	0.012409728489022762	0.08820084985092741	0.08450062328232648	0.07759121877508965	0.15470995483385247	0.06257941750313405	0.2221148441568434	0.042074677852645105	0.28527033541564567	0.012649137097258012	0.33236886811200395	-0.03842575012821589	0.27648379218788705	-0.026096048888620577	0.21628078893599517	-0.023850360403483484	0.15414844783924117	-0.029673479849485304	0.09100992323650053	-0.039031439636207296	0.02722453053785285	-0.05223818567868449	-0.03649591156558715	-0.06951005593110417	-0.10025749008381127	-0.08760367784422618	-0.1634582156514662	-0.10609900024461624	-0.2257987096440112	-0.12549444610111368	-0.28890842250021526	-0.140770825755215
Pa.mon.mon50092	-0.3536413878525407	0.08141196627057441	-0.2814888459528998	0.09104602750822793	-0.20787763625031302	0.09733247503473105	-0.13376975462746832	0.10061367818111686	-0.0598583115684691	0.0981632140798662	0.012983968007434128	0.09223710273800584	0.08405766813128153	0.08145834371595745	0.15331088842593912	0.06490433395011336	0.22054444498708553	0.04294713807197575	0.28395457044401334	0.01416382404349957	0.332588991492	-0.029260371409372377	0.2750086065105512	-0.029904966861588222	0.21426200219257457	-0.02907435633376014	0.15227694887694174	-0.032996977692459274	0.09008859707060865	-0.042762357852231356	0.02785905239683556	-0.058912377236762674	-0.03455126842890159	-0.07835229044638507	-0.09907013055679594	-0.09094061672028173	-0.16252658099669265	-0.10733705920169082	-0.22564965837956144	-0.12386036483933674	-0.2885021639216229	-0.14087636500020034
Pa.mon.mon55909	-0.34694310362633296	0.08117180435402646	-0.27507838758765474	0.08883146446762472	-0.20217183043574627	0.09323230522439323	-0.1287908777674175	0.09319167975272992	-0.05548699349945336	0.09142397392975912	0.01716727118397447	0.08517959169676886	0.08887362311431919	0.07664616982881085	0.1588913128943828	0.06441662457414125	0.2252960991577775	0.044020474856279274	0.28720784268932636	0.017642456650279567	0.3335916568928768	-0.02524649356622055	0.27547826945315923	-0.02345983809635631	0.21420753862604736	-0.02592118539402248	0.15094212337664642	-0.03098000688433624	0.08653486186152587	-0.039014135534329995	0.022039959752077926	-0.05356808974831409	-0.04237442356929911	-0.07139451344051405	-0.10686608557599035	-0.08940610676018051	-0.17062495345737339	-0.10833366753348572	-0.23400670847203459	-0.12663127154516357	-0.2978871950108115	-0.14180123683188955
Pa.mon.mon59588	-0.3526065432581223	0.09381704115149786	-0.2830842882330646	0.09860513983708191	-0.2120843117972116	0.10161630996643199	-0.1401020395893028	0.10196612019319061	-0.06737966432956329	0.09847388258965387	0.005598985953397948	0.09175252495244422	0.07791646444061415	0.07926632076134749	0.14938925998515742	0.06333164190373333	0.21854306292039863	0.0408873298188356	0.2842036772196844	0.012716974492486627	0.335938016739824	-0.030513230602871477	0.27759051359729775	-0.03187011462938426	0.21606483165683518	-0.03263671846739025	0.15329649004701248	-0.036087077571700855	0.09023677410182432	-0.044186455021226305	0.027230002564834398	-0.056659152349589154	-0.03532545463632291	-0.07214218388658428	-0.09717584463237336	-0.08872320142160231	-0.15693918083780034	-0.10951109454835156	-0.21613286225082232	-0.13008393346165925	-0.2751778896622967	-0.15002012370634366
Pa.mon.mon59591	-0.35480166030326704	0.09271520970105365	-0.2835190118229046	0.10346019613680266	-0.2102647995420858	0.10898726894078638	-0.1364912125544732	0.11188701976311498	-0.06271902649646602	0.1085379262531879	0.010467878772739993	0.10053811643224128	0.08222775522208392	0.08891889889800017	0.15165803987727086	0.07243528968985828	0.21762757667607655	0.049013544070916695	0.2781169405337612	0.01501039874516314	0.32155978465269675	-0.04216645798771228	0.2692346652427652	-0.03452805776460186	0.21224003365570254	-0.03226439314243246	0.15262384681623542	-0.03830364661326345	0.09162920349285741	-0.048722028758277094	0.029912839078200464	-0.0636273372826072	-0.03220553236067879	-0.08039926251043997	-0.09414712492707655	-0.09758252999841163	-0.15313094438899688	-0.12174942607925524	-0.21447426378835813	-0.13741769357816153	-0.2755449878360832	-0.1547430349159624
Pa.mon.mon59592	-0.34962818543020946	0.08204019003616075	-0.27804114465922725	0.0898208567968074	-0.2053871108876971	0.09494987871735117	-0.13219994009606198	0.09612758935609282	-0.05901237709322334	0.09342390567405105	0.01367292252149557	0.08629986138756303	0.08543500294041025	0.0761598502332812	0.1553724809421883	0.06207352697752688	0.22199097711885032	0.04161695359509941	0.28505522156519875	0.01458818054461055	0.33423855981108486	-0.03314799369650294	0.2766899284822233	-0.021546342278696784	0.2159542530306363	-0.023826089897784106	0.15349253535160404	-0.030787503220627448	0.0897194404414755	-0.039438601514103305	0.0253316831545329	-0.05242624705760303	-0.03894960366490465	-0.06945952584328058	-0.10274557839077468	-0.08953966989404892	-0.1667586848548482	-0.10811243466264951	-0.22998348673346874	-0.1275934724543305	-0.29424689354928474	-0.14122291279891697
Pa.mon.mon59593	-0.35302876853421533	0.09506537733631858	-0.28229977461584355	0.10199608598968525	-0.20950605257864408	0.10438554149476009	-0.1357216999651011	0.10506606369860698	-0.06163827301407239	0.10281813847512544	0.011790761072881541	0.09580621876199233	0.08353030206305209	0.0835035265137566	0.1531625303467622	0.06719954774851913	0.22017688556490475	0.046450887259739435	0.2820417281034567	0.01877364164227807	0.32429883149005995	-0.02992078171132126	0.2715087189379314	-0.03221641798590413	0.21289803637850804	-0.03181420998345729	0.1518665131930949	-0.03823927479829894	0.09024853735497902	-0.04979134108287105	0.027913564134170125	-0.06426750942445073	-0.034942272352703196	-0.07960971365663873	-0.097536322529999	-0.09551562522622092	-0.15886873031750615	-0.1128647958468425	-0.21871416550463127	-0.1321776511545063	-0.27718034922708473	-0.15464770805027017
Pa.mon.mon59596	-0.35388757878702587	0.08951744996958241	-0.2816887466127408	0.09800828130506162	-0.20773483271222748	0.10145152335233112	-0.13316715259545675	0.10199655765117294	-0.05880090713247425	0.10001327373331154	0.014487038485365353	0.09354339967667194	0.08595925904418353	0.08233415860744445	0.1549583414201185	0.0661848895864186	0.2206614818899997	0.04617617027235418	0.280530462694259	0.020386097351792372	0.32521390991410853	-0.021474839578794147	0.2713383446819102	-0.028458410722497468	0.21360312153105274	-0.034538924085285354	0.15299152148763398	-0.04035611813369716	0.09119666316756234	-0.05033614279121858	0.028359624018100923	-0.06340058927641049	-0.03444784106502238	-0.08099804231323537	-0.09815568986843122	-0.09627776934112936	-0.16134437764955983	-0.11179084280268883	-0.22375693052987133	-0.12827400679117826	-0.2863157113814851	-0.14370611567000607
Pa.mon.mon59604	-0.3495292652405168	0.08250012168508951	-0.2784584988025727	0.09052805869898894	-0.20595345387349823	0.09584758049000566	-0.13266380848009138	0.09794649697762417	-0.05917407147109246	0.09594021472503847	0.013881741744267238	0.08807751790899034	0.08604470862416931	0.07757601740589598	0.1562865141577528	0.06334424175393957	0.22360189466013683	0.04448450756329915	0.2859404181381081	0.01741644521205956	0.332299214962962	-0.029461142841292323	0.2755380388337399	-0.025289417657036156	0.21503974059579423	-0.027326567965391436	0.1523534993360145	-0.03370968390249185	0.08878699876867838	-0.044175065194535665	0.024401644600062184	-0.05662877785070454	-0.03998427747692523	-0.07119874826228417	-0.10319185527994916	-0.0902097621300507	-0.16681456184030677	-0.10554874928716079	-0.22884069546463265	-0.12422532921759093	-0.28956392649210005	-0.1458879581123927
Ps.hum.36927	-0.35880098886233514	0.03181273136832659	-0.28504847719948356	0.04892833013439517	-0.2092223425349016	0.05970039904995525	-0.13228611790453895	0.06552213797135009	-0.05505252556403448	0.06785694361213604	0.021853593059083846	0.0657296254989453	0.09756710230127102	0.05895570017665076	0.17098427343905026	0.04872540062252375	0.24027629177002405	0.032895967670602544	0.3030197770251472	0.008264264251559891	0.3474191172027936	-0.025468639311113844	0.28769350838790486	-0.02292569942020861	0.2241292791684675	-0.016428140144559303	0.15752632355839757	-0.018370767844435185	0.08913899119240755	-0.02267705667393459	0.019827388594612236	-0.0297096267794737	-0.049236804215093036	-0.04130302031836302	-0.11781190575117347	-0.05366758335023786	-0.18507910756351895	-0.06790253359634055	-0.2508316401426527	-0.08548747826101288	-0.316065735961428	-0.10445095465676588
Ps.hum.36935	-0.35907827037772155	0.05949967654815952	-0.2859719934203977	0.06740523936393986	-0.21144803179256808	0.07197256963499848	-0.13623324166174175	0.074365936979623	-0.06066272822936648	0.07369882992365104	0.014935292942512939	0.06974610329646921	0.08984146080170474	0.060321265151384806	0.16336185771980866	0.04825697395048526	0.2341229962113175	0.03358038673420233	0.29889719188433894	0.010699322718795423	0.3446877709849984	-0.025181945924702118	0.2858085183799701	-0.024791943224731328	0.2223362971848744	-0.01957054772693656	0.15613599969524788	-0.022158529199567886	0.08898612908871716	-0.027879891162158953	0.021575075512752565	-0.03595164854948162	-0.04517226220905944	-0.047285164042564116	-0.11005274697424469	-0.0648861506182218	-0.1741901606417184	-0.08234511182798918	-0.23741240029432387	-0.10064725441776534	-0.3004667548051017	-0.11884811760759029
Ps.hum.40041	-0.3595600970211413	0.023398455967639967	-0.2855412534906133	0.03948577409383121	-0.20984655810555122	0.05107292802359659	-0.13305175900474928	0.05859670234005829	-0.055806106541349425	0.06223872543798667	0.02122620148904375	0.060804506312423484	0.09708939249561743	0.052735625094093894	0.17107400134779863	0.042446612629116455	0.24155249368645315	0.02672304864300401	0.30617909393377446	0.0014860904745026132	0.3534781038744218	-0.033467399530133224	0.2928136494628494	-0.017948457703804516	0.2276056861138982	-0.008863204398027513	0.1596658484512623	-0.007869621364240235	0.09039272181802863	-0.01294173862216045	0.020251967467471647	-0.02194548233196959	-0.05023710070704502	-0.032434095410930626	-0.12014548209586748	-0.04529500334996835	-0.18886415888215652	-0.06030954097893017	-0.25604453609154626	-0.07879049824413795	-0.3222321082005998	-0.09912342708195077
Ps.hum.40042	-0.3666342456671325	0.023036453449525277	-0.2935366033050636	0.039062790919646206	-0.21831756166820585	0.05093439917674197	-0.14153793284255134	0.05869034531244567	-0.06379713302982504	0.06298008640772129	0.014421879835801588	0.06106657803840826	0.09220582627992924	0.05477977974728637	0.1682995875786979	0.04216065785789821	0.24098003909863366	0.023230523562085617	0.3072579191130373	-0.0041991792111426285	0.35509555524206166	-0.04381850768389124	0.29566577472799094	-0.025840847272214584	0.23031506420611172	-0.015826923893501287	0.16192947451538725	-0.009939944421638473	0.09236200919068055	-0.007112763038821766	0.02241576617309326	-0.013067688932725623	-0.047061061580290595	-0.02418280873342398	-0.11543850245005413	-0.037401923016045634	-0.18163974943749903	-0.054781405198662855	-0.24546036717438	-0.07700572910033883	-0.30752573880642264	-0.10276389396935168
Ps.hum.40047	-0.36169807817782207	0.04717052517399675	-0.28990382696180317	0.0599174450699437	-0.2161266780605919	0.0680689268069665	-0.14101137020527468	0.07304272776532285	-0.06482123772899434	0.07358720563685396	0.011825306919623864	0.07115288905183177	0.08790278152537545	0.06282385787034708	0.16246603133890436	0.049799939922925855	0.23404936980172725	0.031127716974599144	0.2999701441960757	0.0035991952638135677	0.34886073008775376	-0.03707423065760658	0.2891582125042747	-0.027709649810565062	0.22514932307448648	-0.0212622610071109	0.15871692746345617	-0.019549080393289328	0.09127450002036219	-0.023912095117384128	0.023360924136328585	-0.031080615261346214	-0.04393418647662627	-0.04213169550258017	-0.11004302332447066	-0.054927866824227345	-0.17394483952555373	-0.07159639329645015	-0.23538051761465842	-0.09356808038011147	-0.2958704929925726	-0.11747846128592968
Ps.hum.41356	-0.3620418829205093	0.041134706800209864	-0.29000446997820456	0.05549768838615038	-0.21600004851715796	0.06563579847510324	-0.14056508907564197	0.07183150233381506	-0.06413953884739995	0.07439177680361123	0.01274538552771342	0.07174689631507786	0.08919216596613705	0.06438667840302503	0.16384649363944148	0.05202686185972394	0.2346261121024761	0.03187330740693682	0.2993291129442089	0.0017453867023825703	0.3493242129574741	-0.038891036774635526	0.2892935840643268	-0.028321807929380063	0.22563158236238035	-0.022610762635783155	0.1594957507886856	-0.020622047537009185	0.09180389178258022	-0.023733545845549115	0.02335136232831172	-0.028312433553355505	-0.04429823499636558	-0.0392336537041568	-0.11075737055422173	-0.05293890031840259	-0.17543716490507266	-0.0687480764654004	-0.23717365885699346	-0.09142101636619453	-0.2982221958121685	-0.11543732235616933
Ps.hum.41357	-0.3559015182016325	0.03894960027278532	-0.28234933501369935	0.054064587844127	-0.2069690764860001	0.06316902406830989	-0.1308690494403268	0.06937285061417608	-0.054540659112093104	0.0707662552700145	0.021421337479977785	0.06809849868114888	0.0963870222401335	0.061193482353823714	0.16954134382421468	0.05068105186696137	0.2390852426751238	0.03429209588160194	0.30188435641196404	0.00782348125785369	0.345932445089046	-0.030252485734581627	0.2863201601055865	-0.023199180789372956	0.2224668176523088	-0.016243124959335782	0.15560231307503158	-0.015292548818907778	0.08741023708694994	-0.019828194865048575	0.018755414540993914	-0.02906668261813268	-0.04919811826972575	-0.04448908081510572	-0.11701813644261667	-0.059755472310970704	-0.1842457455808877	-0.07380500789467077	-0.24927623473688854	-0.09377901067613413	-0.31443881689745967	-0.11270013862854136
Ps.hum.41359	-0.360021739859069	0.032581988987759575	-0.28741535279315933	0.0482104811859055	-0.21292235122515146	0.05945291662108526	-0.13699846542711908	0.06623237014795039	-0.060211893391075785	0.06882246357258506	0.01672324363768824	0.0670772486827557	0.09283709259784259	0.06015275465274138	0.16697693590949075	0.04745930656020072	0.23775735994820243	0.02882662391823075	0.30239829618061714	-6.429195331087434E-4	0.34961631736818016	-0.04286980736210802	0.2909091377660436	-0.02413012648586428	0.22703305564331278	-0.012697719050078542	0.1599917631896753	-0.01071287958281325	0.09145902998950967	-0.01465896790591149	0.02212615305324222	-0.022738235033232447	-0.04691084241245321	-0.03557113420317557	-0.11515937938653296	-0.050569231809039536	-0.18238872233711642	-0.06485760881286909	-0.24629756848932569	-0.08776053742083337	-0.3095020699628017	-0.11160698713017998
Ps.hum.41361	-0.35941179457096056	0.01427182661207825	-0.28541704252171807	0.03364427437146392	-0.20949663565967389	0.04873360254969986	-0.1325723816205479	0.060178754674151916	-0.05472158122494439	0.06454823545575378	0.023225012899551443	0.06382527229126096	0.10006624487517589	0.05809908013105878	0.17437909772009108	0.04650075313450178	0.2444739821976315	0.02808111637889013	0.3074111587496782	2.725485320898141E-4	0.35060253070890496	-0.039933863859302865	0.2919221873711833	-0.02244301440195462	0.22731604512787762	-0.012839392586726187	0.1593105617413966	-0.007988017202170024	0.08945262024462362	-0.010906404272051615	0.01839547158791833	-0.018125218931208324	-0.052853507993445334	-0.027205073267104554	-0.1230750249017025	-0.039155905381683634	-0.19095526071049124	-0.05662410215048345	-0.25592792525186747	-0.08134921344638894	-0.3221237587686814	-0.101585258631875
Ps.hum.41363	-0.3626240293150238	0.031143762576990752	-0.2888281586844861	0.04405251265922512	-0.2134387269070503	0.05267526580466834	-0.13682000023464164	0.05694722208801893	-0.05961277314749865	0.05856728136366719	0.01759593072246666	0.055629658620658176	0.09402770381110144	0.05006300637774502	0.16855629036210892	0.04009216179502756	0.2398808865561269	0.024684590344693405	0.3061116231952009	0.001892909563918549	0.3555501123887332	-0.03112430924296658	0.2945392048274855	-0.016099548168335975	0.22887371948791918	-0.009272986310308463	0.16086332259653385	-0.008922258650579946	0.09171263430425547	-0.014221351613488909	0.021758295630673902	-0.02205543277103833	-0.047857691441888055	-0.03436900921719023	-0.11702272696474555	-0.046944014810817586	-0.1852675503315426	-0.05898296793430179	-0.2514636549616527	-0.07669410423212977	-0.3165344118940763	-0.09706238824345553
Ps.hum.41369	-0.3581247046305906	0.033300635942187476	-0.2861098462826733	0.04829714956241485	-0.21205856481236043	0.05649227065396021	-0.13659525940355138	0.06110405399473931	-0.06004539464648323	0.06083552384207498	0.01689454237574	0.05892189199142133	0.09313767283016731	0.05215941883190772	0.16770113895239797	0.04158894463156493	0.23944136417616385	0.026557904527072906	0.3061930890445272	0.003370631433795096	0.3561902632648806	-0.029073711971603577	0.2938323546115544	-0.01811942942747022	0.22755119442668556	-0.011019929780430149	0.1591930324236048	-0.011053497447936211	0.0899766743750776	-0.01781271033570242	0.019968546560744503	-0.025747046311991956	-0.049768409457937236	-0.03620173690425978	-0.11869100674915237	-0.04677312090021602	-0.18568935706901274	-0.06059299155166062	-0.2500579556328739	-0.08116933984546747	-0.31293937435690855	-0.10506491093440026
Ps.hum.41372	-0.35669362814895994	0.030301817244617266	-0.28320614678965544	0.04776319946496087	-0.20769722570011157	0.05903090990297188	-0.13122434621070767	0.0664629723870574	-0.05439102197912095	0.06958258629256944	0.022226025075383335	0.06742535886900565	0.09769129220408629	0.06119240470659061	0.17082576726885626	0.05038367988605921	0.23987349008258238	0.033789462409572285	0.30183331388334306	0.0064612764575730924	0.3473240016329865	-0.032238261958229014	0.28781595443059327	-0.02049563864985146	0.22416848930361227	-0.016967180038506335	0.15749127847427466	-0.015951732939582894	0.0890869911599497	-0.019834941417400893	0.019726675631298162	-0.028642619263238887	-0.04986347587219901	-0.03968563002542701	-0.11873822843051277	-0.053247910041037676	-0.18612767214916162	-0.06973471150032673	-0.2517236502288186	-0.0902030322153341	-0.3183978836377183	-0.10539200957204271
Ps.hum.41373	-0.36290074799284594	0.03577630535899887	-0.2898225235490243	0.051840322746990866	-0.21453636726098654	0.062323713017132194	-0.13805151852018424	0.06909526116882639	-0.06097327779765108	0.0717274544164177	0.01599754011062327	0.06964197751920287	0.09192741426200546	0.06114337151221895	0.165934733661319	0.048509699912062415	0.23650291226256165	0.03015988410361441	0.3014621634525196	0.0034149283435141176	0.34847710445510394	-0.03627220775846937	0.28914355877894066	-0.025711041052135467	0.22554267325981925	-0.01726611883984528	0.15924174028956672	-0.017202451722032074	0.09164125107367024	-0.021743889029871646	0.02328659615713971	-0.02893316429740206	-0.044739198436150845	-0.04063451124779231	-0.11204926320827316	-0.05407167541474994	-0.17829785055403982	-0.0675148865025159	-0.24239787794897333	-0.08622763639217965	-0.30538906249514036	-0.10805533584198504
Ps.hum.41378	-0.35729298887513466	0.03018148045314574	-0.28397941367231677	0.046110777930244096	-0.2088189519306949	0.056089191917720244	-0.1324868915204015	0.061809700781679605	-0.0557010117529554	0.06486009570471046	0.020961822764928806	0.06298418202838565	0.09647095095517606	0.056594702647022	0.16968858303791895	0.04496694636941742	0.23966787988038163	0.02928542350170158	0.30399581887066085	0.004646061008286254	0.351581650064938	-0.03093880948116126	0.2909318502640342	-0.017289172301592937	0.2259831286300742	-0.011548901997132564	0.15857392259303396	-0.012157776755120954	0.08992118010044353	-0.018338980943468235	0.020228793754935512	-0.02764987109669659	-0.04996234143434779	-0.03719515281920413	-0.11944993147034529	-0.04908801356180375	-0.18730401662988774	-0.06500044079862663	-0.25367523252026547	-0.0841349136782027	-0.3193348011101762	-0.10418652890930347
Ps.hum.41384	-0.359512540225198	0.025970255232451916	-0.28589392627383187	0.041009438870575676	-0.21055597284764788	0.05180576853768882	-0.13409418497765335	0.05944685048627459	-0.057108090028373366	0.06373653570078822	0.019899199255658823	0.06192386935342359	0.09594497176848046	0.05659202126646229	0.1696602406528397	0.04401926226126639	0.24033366924423127	0.027298405824383302	0.30546932767613527	0.0019079943418367495	0.3541262936887203	-0.03258066016682856	0.29282473175040397	-0.01901949483096338	0.2273342756392181	-0.01186125646052174	0.15955207328537843	-0.01041506626135199	0.09058791442439007	-0.016089651659603275	0.02045361856473909	-0.02284261140604135	-0.04951012278898712	-0.03459834638694224	-0.11908164417841643	-0.047156195621327654	-0.18739430184056438	-0.0615012648930532	-0.2543688744896915	-0.07726606159945125	-0.31866665829983126	-0.10037979258906683
Ps.hum.41385	-0.36351326734442996	0.029165782878707122	-0.2923145162399078	0.044559533853323424	-0.21863238907375024	0.05472254982617696	-0.14304043826701726	0.062158724380633204	-0.06590601426233242	0.06523149110520748	0.011931491436952758	0.06340969092116769	0.08920701845815102	0.0556797796196513	0.16458034584652273	0.04314569041029426	0.23640499421515754	0.02381472255470702	0.3032448890315956	-0.004934128912746472	0.3549517198512009	-0.04413802299865044	0.295927005623056	-0.022534754849514074	0.23161482436418873	-0.010648979772356695	0.16429092244997048	-0.010565831779346016	0.0952402375095434	-0.014803023961648596	0.02512503962234013	-0.021181786012903825	-0.044864541790543555	-0.03080268642633035	-0.11370349013816475	-0.043360692593283186	-0.1807984619106695	-0.05754386963124954	-0.24510603243468906	-0.07617338998121097	-0.30463933694717454	-0.10520079863062812
Ps.hum.41386	-0.3615929353923646	0.028569578123466305	-0.28860956588973935	0.04423500369997228	-0.2131180086584662	0.05228390750776062	-0.13651621388465374	0.05940129474655627	-0.059017484759378375	0.06121917479580928	0.018680325992280793	0.059498357268834234	0.09556745326768938	0.05407615944947938	0.17036687353105082	0.04393862653625124	0.24140391801420202	0.028506631942130645	0.30582875722397157	0.004219108758353157	0.3520824384502215	-0.03376148297367049	0.29284744047539146	-0.018860526302293443	0.22814070471952325	-0.014367210120454492	0.1603228095083623	-0.012683963073301344	0.09095447938880014	-0.015971381208297112	0.02075835843629862	-0.02310562892893641	-0.049273758761016556	-0.032856457893350406	-0.1181350450394651	-0.04576153151865261	-0.1854735821880762	-0.06040416524705933	-0.25115758111479264	-0.07706206458472381	-0.3140593833198392	-0.10111343097787404
Ps.hum.41388	-0.35863018891032	0.029571179574339898	-0.28647751058913173	0.04695191580393358	-0.21178964103390233	0.05636383704768339	-0.13572142941500856	0.0629613605327919	-0.05879566522552347	0.06652024313352904	0.018343721184271855	0.06593170874744879	0.09458705352074577	0.05940566889707726	0.1686315030509244	0.047489961005741196	0.2389354098976168	0.02849340303073473	0.3039532240027151	0.0014737749756145169	0.35152437793949054	-0.03734817654837401	0.29144203132183427	-0.022324894449298582	0.22679889830445457	-0.013217009904668599	0.15947827302638043	-0.012754697411764798	0.09065028934530246	-0.017643062922522545	0.02070507244089319	-0.02456604552352449	-0.04920008161953297	-0.03440017399401417	-0.11816001322217241	-0.04615754370409973	-0.18491550094979645	-0.06253874672479262	-0.2489840537608077	-0.08532328192110644	-0.3123757693084342	-0.10888941964472829
Ps.hum.41406	-0.36092815394223954	0.020704548247505436	-0.2891232114340734	0.03961647269737681	-0.21471476842249132	0.051284778399775306	-0.13843112348946596	0.057907565663842434	-0.06104412425094685	0.061514663642086985	0.016735432242319097	0.06066251154215212	0.09382952152433197	0.05360345963203114	0.1691767877410636	0.04181588567378693	0.24121237857821134	0.02521854067011018	0.30696973163354313	-0.0016919269759791966	0.3563337047681585	-0.03788983363863131	0.2956891741942532	-0.020739599070373954	0.23004531135119408	-0.012120426830295239	0.16153566763535604	-0.009607361322505503	0.09162903722433054	-0.011665355203587087	0.02109984092135926	-0.019238458055930132	-0.04938376781274198	-0.02905085290530761	-0.11894590684349837	-0.04004507545022884	-0.18653975822965907	-0.054060468236453406	-0.25116936378307525	-0.0754380207352554	-0.3139764096059291	-0.10078104774411976
Ps.hum.44206	-0.35874856128711174	0.03141501117898894	-0.2862932768517756	0.04603038145841877	-0.21217728357830318	0.055841473627012125	-0.13679076022695014	0.06177524889117479	-0.060497659918960126	0.06301023530803264	0.01613518788959404	0.059338053177227894	0.0923551218262609	0.051723936559641	0.16727464573108838	0.04008269504791202	0.23979934246846002	0.025152996894893247	0.3067794373424029	4.027802457323565E-4	0.3573297844293574	-0.031145202145488424	0.2943373145522985	-0.020887173679535048	0.22771057920756474	-0.011857503679514006	0.15897733969652025	-0.008528923228522764	0.08946551916920685	-0.012784866260356059	0.019651527213912248	-0.020641822680720026	-0.049551501726061924	-0.03299205827597778	-0.11799757839551309	-0.04651583303443384	-0.18512103458570645	-0.061075143045378706	-0.2496190886245143	-0.082421436296529	-0.31301905433176985	-0.10592285006257804
Ps.hum.50540	-0.3580811160605911	0.03183597208360761	-0.2846687098116082	0.04490289222931623	-0.21006978289511266	0.055403163371651486	-0.13416106374483858	0.060342824487673266	-0.0575130715761457	0.06241676691190613	0.019271210727156183	0.06054387310456838	0.09524713706837294	0.05344649277711813	0.16953288465837965	0.04207210557732208	0.24091913141559992	0.02668298046872001	0.3065469258187166	0.0027657497564645556	0.35363955972647215	-0.03295607416966519	0.2926775463555359	-0.018949785312714754	0.22688552974205226	-0.010368768537396593	0.15841019531403183	-0.008729473610989982	0.08893070456174561	-0.01298909131112088	0.019010352776754773	-0.022583772749125947	-0.05097653618410381	-0.033608925652827554	-0.12012678893603594	-0.04616003238280546	-0.18739832871575735	-0.06191919285891858	-0.2516185892473258	-0.08565781783888586	-0.31645719099329894	-0.10648988634389708
Ps.hum.59069	-0.34843553794283294	0.042082564098227304	-0.276982461086354	0.05532912614123042	-0.20399813643523693	0.06221940983222305	-0.12983481862969629	0.0653644835626715	-0.054899927561386674	0.06558575272303582	0.020387992022174693	0.062170771114358876	0.09537469585336883	0.05572842426419654	0.1690173474104724	0.045542738727746404	0.23964697816701175	0.030594671929363382	0.30471717216328553	0.008364502128424295	0.35236283549643316	-0.025661263961191588	0.29019299218280875	-0.015510823231157905	0.22376559514176217	-0.013532032364352645	0.1549945919865484	-0.013286464020347714	0.08527750866174351	-0.017403829009307644	0.015293862365008157	-0.025998852343152377	-0.05395823130998604	-0.03962642185522188	-0.12236296917050188	-0.05494386067639023	-0.18886841343156163	-0.07423183943329523	-0.2544008879013146	-0.09382923484169634	-0.31729018798174585	-0.11895782278536388
Ps.hum.59073	-0.35701073231609826	0.04786931328230411	-0.283428477710861	0.058013516436796614	-0.2085265262424347	0.0639284838869873	-0.13280406892608249	0.06659245127843053	-0.05671497573719682	0.06673577066533143	0.019149660072833367	0.06343119435068065	0.09397900148620901	0.05674640845883224	0.167023352324066	0.04729464982614527	0.2369045769707267	0.03231855802497033	0.30170688454241307	0.009148052611062496	0.34900018545848077	-0.02538015636787752	0.2880093609772527	-0.018833498847841953	0.22336555735415672	-0.012731843614171595	0.15656333636145459	-0.015935211026751495	0.08867110644850058	-0.022686375337506375	0.0204534267239975	-0.03452221710185879	-0.04803899024803231	-0.04670021822260684	-0.11615173142982191	-0.05841934497863184	-0.18261769098569003	-0.07347393729413952	-0.24719820558414726	-0.0932956964790428	-0.3123350495397259	-0.11009989955111235
Ps.hum.59074	-0.36426817023055164	0.015974476559111758	-0.2904807474538021	0.03487825591984664	-0.21430218798381098	0.04811428809429186	-0.13674649058953423	0.057194245816077446	-0.05850399488365382	0.06149037856883825	0.019725882364612538	0.05988921022971935	0.09690767179773259	0.05330776352656082	0.17180521099751808	0.043037958145851304	0.24245066971860355	0.025761797682659474	0.3063598403122767	-0.0021566589190086805	0.3524321493783305	-0.041053313727134125	0.2940417633342612	-0.021121578355193668	0.23005075795878044	-0.009598878194991445	0.16245357288740456	-0.0073282800129433265	0.09291161123438559	-0.010354029625934683	0.0222501270740031	-0.016855491999238352	-0.04840740131613086	-0.02723533347271854	-0.1182690932562479	-0.04064460131669369	-0.1869796734402769	-0.05527062743901644	-0.25406783000662	-0.07295175321840602	-0.3193636678972804	-0.09507782826167806
Ps.hum.59079	-0.36458897645733424	0.033080140162335375	-0.2905387395326339	0.043797257513081264	-0.21480928256655876	0.05092207705987221	-0.13791077401189444	0.055658184054610385	-0.06033970695410337	0.05740339411922326	0.01726494721188781	0.05442928277222672	0.09406130943454817	0.04841650820130208	0.16903988729976488	0.04027599553377829	0.24035899990709492	0.025850819219173024	0.30573778549334724	0.0016368237237974342	0.35373700627914056	-0.034923045079971016	0.29456587576950405	-0.016270354529508382	0.22988763333027917	-0.007783876240288923	0.1620904443247359	-0.008134634655662068	0.09274963659284523	-0.012602678874462939	0.022749352099086788	-0.02163542388283151	-0.047126912961567166	-0.03368578376637942	-0.11645997041631496	-0.04604553107167264	-0.18475460122757864	-0.057782569461028006	-0.2508002890392885	-0.07517376323336601	-0.3149136245749607	-0.09743282156422915
Ps.hum.59081	-0.356277283708244	0.031149611365398802	-0.2833562013441214	0.0503024650098749	-0.20789936280175475	0.061569835423360676	-0.1311751820711674	0.0677468023351612	-0.05399407743177087	0.07009385827589652	0.022925507966410366	0.0690238059163091	0.09857367371229048	0.06319596913052447	0.17181197988380567	0.05175387316555009	0.2410646032253146	0.03395220784073213	0.30295336733368805	0.006265246865523932	0.3442808217989006	-0.03544385772051378	0.28621967754113253	-0.024756250411931302	0.2229629340691054	-0.016443812707566334	0.15620176009611664	-0.013630969357501986	0.08785336505947294	-0.017862066811569856	0.018685845626938362	-0.02776565731271694	-0.05064621176093834	-0.03968064346983294	-0.11928049417840787	-0.05252933127814043	-0.18560332091731668	-0.07095053804082674	-0.25032019859551075	-0.09250072188653322	-0.31498120350394365	-0.11348982633119827
Ps.hum.59086	-0.3625074166191497	0.03819322818358012	-0.28981203330624106	0.05401586549139256	-0.21460984602492464	0.06311750126833351	-0.13805371105805286	0.06874017776782364	-0.06078727494285222	0.07109148619769498	0.016491332968675686	0.06946666505373528	0.09275356243264986	0.062427170829361556	0.1668346491670933	0.05013467337771211	0.23712724026697576	0.030755903352841965	0.30113886056630185	0.002256096267539212	0.3450739987735212	-0.043046359044010205	0.2882450957828575	-0.026307690958454047	0.22551995382035747	-0.01600936909463766	0.15936758753443345	-0.014080259769559782	0.09168765006762333	-0.018603333809704303	0.023110280226958498	-0.026707049531975564	-0.04523818135250064	-0.038576993046271636	-0.11266953415318212	-0.05234016269034746	-0.17811971173260163	-0.0697954820589575	-0.24175223234975998	-0.0903528833117366	-0.3038002700681829	-0.11437918447436013
Pa.spi.rex33461	-0.35108288386282993	0.09825258919998996	-0.2798929958906405	0.10671631355633246	-0.20710914026841906	0.1104790379820325	-0.13379628719117576	0.11048783720768164	-0.06079168046563202	0.10643759588189194	0.011279019251335468	0.09863076487842592	0.08209252997949314	0.08806761846244518	0.1504946964238444	0.0724775727676022	0.21508195640444475	0.051090575592988074	0.2743625837258839	0.01832229917977341	0.3237805391269156	-0.03438299103256805	0.2685783007150238	-0.028408565241964216	0.21205913813869207	-0.032616673627841354	0.1532546369043025	-0.04161435833440721	0.09237506265230569	-0.05267397545514836	0.030116510733900637	-0.06550814726336282	-0.031087120512543656	-0.08616176468008468	-0.09318307706038251	-0.10595115837595341	-0.15606491272651274	-0.12249652010497837	-0.21896212856647163	-0.13775262734162771	-0.28150474751153465	-0.15339542325122746
Pa.spi.rex33462	-0.3456197720758394	0.08255280095908274	-0.27525662316333216	0.09094342251750298	-0.203677887417424	0.09437303479076777	-0.13158831204967034	0.09654740112375304	-0.059254044300791536	0.09410626236209237	0.013128654393299164	0.08727789387130212	0.08517423223079523	0.0762555362195862	0.15624995003719452	0.06198257928449101	0.22492129759456253	0.0439783968934817	0.28753128490383917	0.014264582182441365	0.3364761995001402	-0.026017460194440012	0.2771817860748199	-0.028277571987520483	0.2151743113471309	-0.027187392975438165	0.15107115033153132	-0.031381676497708365	0.08611253779334664	-0.03920033637185224	0.02109761712427855	-0.05043488501952048	-0.04296358676242631	-0.06675381586784845	-0.10571485363837163	-0.0876312677289916	-0.16805919372501918	-0.10850074376306332	-0.22991386998023725	-0.12921300837460015	-0.292070878217826	-0.14768375142351817
Pa.spi.rex33463	-0.35138637144004675	0.09335017045714078	-0.28227945490128803	0.1014532703785424	-0.21138605926674495	0.10491155850890377	-0.13931807111423944	0.10497311706914052	-0.06642052419987754	0.10277299710714921	0.006660434300283607	0.09585364593008161	0.07906461399259482	0.08397483972667118	0.1498748878420394	0.06733007327227022	0.21750326998628272	0.043910269300298364	0.2811911504193244	0.013634699527975858	0.3322250827828122	-0.03244380349552843	0.2749023147145743	-0.03297798895940998	0.2149580607967881	-0.0346407293765309	0.15351710963291854	-0.040192463549268635	0.09088638636256935	-0.04755405576295295	0.027890066218668817	-0.05946184949717346	-0.034975947890725195	-0.0737703918695813	-0.09664635681864542	-0.09129084892380471	-0.15644177623194838	-0.11231470289662254	-0.215776085093283	-0.13263620800860612	-0.2740427300920573	-0.154881598938695
Pa.spi.rex33464	-0.34791172918840274	0.1008061889564651	-0.27652258930125667	0.10542465022342874	-0.20378834925366845	0.10843961618031013	-0.1306594971584605	0.10681890875169947	-0.05771185588275034	0.10294855584113531	0.014586432691785806	0.0973359986563971	0.08538490673263956	0.08728531688728662	0.1538434032241024	0.07151982871840187	0.21969866783866893	0.05117046982569408	0.2794538298405017	0.02132840440492985	0.32215482189296973	-0.0295211974127986	0.2685310164681471	-0.02936198961746657	0.21043297301253822	-0.03207382720338566	0.1494867571500863	-0.037201085783378315	0.08828706626159072	-0.05075222632244558	0.025631843112679027	-0.06522495903434052	-0.03689094040564579	-0.08317446199276457	-0.0982753701352273	-0.10507037219765729	-0.1599884169726036	-0.12413789630140339	-0.2221868971040256	-0.13946443944929063	-0.2835560728236686	-0.1570954831308174
Pa.spi.rex33465	-0.34727368346097615	0.0873043907437779	-0.2766184917592213	0.09723975195442545	-0.20444224143972722	0.10016637011885013	-0.13169560160653088	0.09951580126796433	-0.058817613674576524	0.09704586537527171	0.01377674231460533	0.09045411169187734	0.08549642795710471	0.0798028428711549	0.15565579844158647	0.06425763301346435	0.22337459397828707	0.043530991022082535	0.2862626618094231	0.01775724846268368	0.33058037183273525	-0.02898124944241047	0.27443132121185754	-0.02697411931777466	0.213431190787997	-0.029411792395468803	0.15004922935153367	-0.032318115064786525	0.08645260047691289	-0.04152423872117214	0.0227727456682204	-0.055986598156586936	-0.04115760815262883	-0.07111215283061807	-0.10326073935925106	-0.09219545248158624	-0.16452911945165094	-0.114364041257006	-0.22606297350201654	-0.1340350099639227	-0.288425611423684	-0.1501722368902198
Pa.spi.rex43962	-0.3480704251519888	0.09457194470829396	-0.2777735910598538	0.10119947560327541	-0.20613902825667843	0.10414536674541736	-0.13385406567601438	0.10386593068258296	-0.061373599072890486	0.10084831676440349	0.010753777073612854	0.09377345166669929	0.08203898539498	0.08338300571203144	0.15179940126311556	0.06912506251996037	0.2182358414756146	0.04518265346676769	0.2817706067013515	0.015494713205079974	0.3311277400115145	-0.03212865317902777	0.273462063720209	-0.029298710026216493	0.21287434596753377	-0.03026098636043894	0.15113384758888712	-0.0347525433491619	0.08880444832179923	-0.04504775184585766	0.025942544765073572	-0.05944075080546703	-0.03668251855733437	-0.07730180011562596	-0.09903031033019272	-0.09634783478955768	-0.16024865298501198	-0.1173649246087985	-0.22177692896449874	-0.13570461613851503	-0.282994482229228	-0.15394134985584504
Pa.spi.rex53687	-0.3532211905144289	0.07882323030899988	-0.2830988884807108	0.0899136299481019	-0.211095578241641	0.09609212827865296	-0.1381792235205969	0.10017357797605327	-0.06470352300573581	0.09973765978982786	0.008848670550262588	0.09375615837933184	0.08168503696662123	0.08302336487477249	0.15266070697310993	0.06476164645177473	0.2214428160072567	0.03965596040123915	0.2866022064698077	0.008245077156754758	0.3342431989268624	-0.04338251280819114	0.27763045649463547	-0.03402074489014405	0.21625889659204647	-0.02973500722681808	0.15321838757331827	-0.02993067868473294	0.08989289647951854	-0.03700863947350489	0.026274383769312244	-0.04972776999294778	-0.037632202433691316	-0.06315731602823942	-0.0994590540468008	-0.0837842428951661	-0.16062355570735667	-0.10503055343365107	-0.22064599841671595	-0.1276686868702532	-0.2800984424350733	-0.15073628126186028
Pa.spi.rex55175	-0.34668018880669904	0.0833180476408298	-0.2763425128485329	0.09370993853070264	-0.20443520989460842	0.09603058296201411	-0.1318202690105524	0.09700801732894046	-0.05903150077267991	0.09398025796372657	0.013331607369930477	0.08683127865184068	0.08455433618574695	0.0750451973603419	0.15443348471007204	0.06049398152453684	0.2223313326498014	0.04154810345602224	0.287166857814016	0.015796894822719523	0.3366908165438806	-0.027637152913964153	0.27722418273997956	-0.02331039463662264	0.21460019376645284	-0.023275240831928147	0.1511912629358222	-0.030335606307889312	0.08761450457310338	-0.0415659459825758	0.0235661007696555	-0.05522259168387789	-0.04043594985305242	-0.07184218495859393	-0.10442858107530861	-0.08914132200792323	-0.16755433974521156	-0.10792786647905767	-0.2294963716546457	-0.12876974813839112	-0.29247975639717044	-0.14473424630085097
Pa.spi.rex55178	-0.35211115288160844	0.10139293850459259	-0.28471325123401503	0.10916490637963225	-0.21526868655290654	0.11330202003878469	-0.14419657486862908	0.11293758111017127	-0.07176349240176978	0.10867826923590555	0.001316555420989067	0.09979829425770614	0.07411647560181078	0.08738539164523491	0.14502155900346544	0.0686254852066284	0.21328707669985766	0.04411420742206604	0.27846588413232404	0.013183144454321137	0.33117213155488984	-0.03466598902888385	0.27445301228876023	-0.03670298904867164	0.2148313317228742	-0.03788171603717505	0.15422423134583876	-0.04500847878023438	0.09251244895192862	-0.05304752017082386	0.030323121974820604	-0.06418568659276018	-0.03147857393615037	-0.07782636241408164	-0.09178637743681117	-0.09480541117366553	-0.15011316718913603	-0.11488314744560099	-0.20684377464851253	-0.1368380684904533	-0.26144877754802015	-0.1627368690726927
Pa.spi.rex57664	-0.34544754096311264	0.09555636908528096	-0.27515613455515026	0.1014607755789994	-0.20353361281392343	0.10308550164254653	-0.13120450322855268	0.10240272130444136	-0.058646060093170915	0.09829264771226164	0.013569871825399905	0.09070206909588285	0.08474962156471916	0.08057152685286853	0.15375104686556906	0.06522136736202296	0.21988114147777524	0.045728344984454466	0.2821023338286314	0.021276259938034683	0.3306533629005886	-0.020264355934272477	0.27292301763881294	-0.023703134763044933	0.21274852926692045	-0.03059100558582291	0.15100247426838243	-0.039297532969848184	0.08819845305522594	-0.04967119585127516	0.024714098903675707	-0.06347269771105536	-0.03900658808424648	-0.07920012307658605	-0.10229800507538037	-0.09656675671462295	-0.1646032724872985	-0.11546923648405874	-0.22651330964998784	-0.13370397432750986	-0.287884924644878	-0.1523575701386965
Pa.spi.rex57665	-0.3382393113677039	0.09693501568565736	-0.2674917207028386	0.10447234262557248	-0.195867739774161	0.10521285240614489	-0.12417404576313609	0.10485615849507879	-0.05304136485416227	0.10084041711191893	0.017124534670908784	0.092212478839561	0.08608921737240256	0.07990945216124762	0.15370742340382534	0.06471077805678574	0.2195609571235649	0.04639758240764533	0.2832296543931899	0.02242140599717775	0.3315537453124994	-0.02028818503150684	0.2717222184651033	-0.02002275417771003	0.20916974439182148	-0.022705905448933084	0.14682293908144237	-0.034663767225510345	0.08384512969721725	-0.04632758980592042	0.021117783763221862	-0.06344299405476057	-0.04220178913117404	-0.08211067734175367	-0.10488490507208684	-0.10496166755928504	-0.16844862769738894	-0.1253418130157638	-0.23230492661967747	-0.1433735003137645	-0.2972889166928682	-0.15472962981188199
Pa.spi.spi33460	-0.3325938071510161	0.10796037430866876	-0.2635966906357242	0.11034313476898566	-0.19391675660687147	0.11105743794209033	-0.12390216218354028	0.10900047679272809	-0.05350170162262893	0.10475179420081442	0.01715213189352222	0.09751746191133173	0.08732981623264088	0.08786234109819178	0.15521110624880005	0.07202007293125495	0.22009374658474387	0.051117203635233616	0.281345070675857	0.02589024156904151	0.3253972810741322	-0.019194638836526473	0.268542259555202	-0.02417247753128199	0.20767243549539754	-0.029731370695315923	0.14541364260233472	-0.040154819073916825	0.08214198902680026	-0.052710892735027826	0.017668473859905918	-0.06604256291145014	-0.04627695016794555	-0.08306228949981906	-0.10831731386712842	-0.10547766435905215	-0.1682432529638491	-0.1315276726053869	-0.2277940788798062	-0.15563158195068932	-0.2898252391708257	-0.169814568959874
Pa.spi.spi48389	-0.3335788051261781	0.08918512275451337	-0.2632643134210107	0.09566458898989243	-0.1922463069382749	0.09620756707083722	-0.12091326025800354	0.09433877914451487	-0.04951649210981485	0.08948001697208666	0.021869334082024343	0.08450512513967463	0.09259408932075065	0.07635638429975834	0.1620565689534798	0.06547951296456782	0.22813125616196492	0.04753407026969336	0.28922243060174996	0.024149302750662183	0.33233025210943534	-0.016226719481080606	0.27360340620392665	-0.018862390159497172	0.21093994150347928	-0.02314697052153821	0.14602691005413845	-0.03046434344258233	0.08002181380166486	-0.03945057209390772	0.014417229509417723	-0.05557863038623557	-0.05100383514073268	-0.07396904103548162	-0.11552205669215382	-0.09474594762357537	-0.17901252529671888	-0.11649151868079483	-0.24106969558742786	-0.1396938100603577	-0.30508594173171644	-0.15427052687114964
Pa.spi.spi48390	-0.35235188158383274	0.09622735524063321	-0.2835960112839215	0.10155272241183247	-0.21314402618044737	0.1026261251145009	-0.14138165240602907	0.10046309076722748	-0.06837895717862708	0.09630963033657361	0.005259935746692819	0.08932406569611105	0.07835138791657195	0.07862650831559499	0.1498419259263732	0.0645453244012004	0.21819246843949108	0.042523410920531024	0.28360092792501107	0.01465738773127618	0.3351429907257718	-0.03227170311916765	0.27733800105526896	-0.029096353743938194	0.21642194121091946	-0.03102196310410925	0.15431331590278358	-0.03755087866532539	0.09145130840332591	-0.048193164812102424	0.02781824270841228	-0.06027789001114919	-0.03586328123660295	-0.07185054861963096	-0.09773489027682841	-0.08757766079714668	-0.15719811522435195	-0.10772252536587337	-0.21490961292020938	-0.13055472498381976	-0.27317401766977134	-0.1507382077132183
Pa.spi.spi57667	-0.3479136260015641	0.08684535418840539	-0.27735171504875145	0.09482761946802643	-0.20529135366671486	0.09882178875470506	-0.13251570033033014	0.10108493836973256	-0.059371546255351	0.09952764035990026	0.01361324772999815	0.09232615639265952	0.08577460254530331	0.08095645810076788	0.15615198946960382	0.06579135893004089	0.22307102537797502	0.045254579226802934	0.2845585997099631	0.017906325939493754	0.3297414846811271	-0.026577377205425357	0.2738667530442908	-0.02908999260362362	0.21395796573626785	-0.03165890150211257	0.15157066985570566	-0.03768814825744731	0.08780814597329467	-0.04558420135095145	0.02350462162905137	-0.05701214732454797	-0.040465080201742394	-0.07212911414811557	-0.10379202597469495	-0.08896717133772057	-0.16495408409020423	-0.11064481712694921	-0.22567661395619093	-0.13177617722973545	-0.2862873602270363	-0.1522141716439054
Pa.spi.spi57669	-0.33890462899618534	0.08528024303398803	-0.2685248667076585	0.0958803307521823	-0.1969957764702546	0.10009357808300523	-0.12503599729192183	0.1010152494507607	-0.053067252574729586	0.09903804313586463	0.018566461615412578	0.09268882807089357	0.08948308287743387	0.08344814837282934	0.15867445912472558	0.06992534322612373	0.22419235411055316	0.048878067981142984	0.2838446477832357	0.01867356079310617	0.33001117027180815	-0.02393467508398843	0.27178289585298504	-0.026753831419495958	0.21122616627460095	-0.02924826813514638	0.14832157401339807	-0.03343688203556781	0.08415222342055322	-0.042834471022660206	0.019313548388323058	-0.056213048312375155	-0.04494298137557643	-0.07466395406632664	-0.10883907924176275	-0.0950125524675469	-0.1713095385702693	-0.11839909712789379	-0.23409066774165718	-0.13917951612128443	-0.297857794763014	-0.1552450971076113
Pa.spi.spi57670	-0.3497770900714201	0.09560609511614798	-0.2784005353560768	0.10300600823507695	-0.205759633314392	0.10804336339375922	-0.13262468165844704	0.107881064984357	-0.059612497156195446	0.10403184982172348	0.012681346776931973	0.09657990119578305	0.08368396594620855	0.08608835387710141	0.15225747812369583	0.07047099215516837	0.21729604517113485	0.04671429302496907	0.2799655932564031	0.017613266025972837	0.3258897474849319	-0.03159386379708627	0.2703893803588845	-0.03044965721033785	0.21105403201989278	-0.029202815834921854	0.15098805468571067	-0.03804088768446806	0.08960515186330273	-0.049090987261364155	0.02711913481963182	-0.06266717461347662	-0.03506715851013496	-0.08097704926616393	-0.09716504834462922	-0.10072184066885842	-0.1590882148872356	-0.119957802677315	-0.22055442631882136	-0.139060860982207	-0.2828806448893762	-0.15427224783386054
Pa.spi.spi57671	-0.34053318208172506	0.0797763955125761	-0.26876004773841566	0.09036506902918198	-0.19587907557813666	0.09596248694887982	-0.12264492469468483	0.09752805784547033	-0.04962020731767276	0.09501828589901927	0.022701822380893372	0.0885719330008266	0.09381357502053012	0.07880063656163631	0.16291993629664436	0.06610076530477507	0.22813092691674963	0.04843409433695184	0.28660872788930836	0.022673253486199904	0.3272320666252586	-0.017284950438959057	0.27172549546963076	-0.024034742326538128	0.21167290631656321	-0.026859520700786114	0.1485664934810157	-0.0339677251295289	0.0837337831427871	-0.04294696841111881	0.01832363916880693	-0.056148341946686074	-0.04668665707569026	-0.07420586734677653	-0.11185736375449301	-0.09266004730117267	-0.17615453214886367	-0.11258146383234284	-0.23930312037070878	-0.1339792503590148	-0.3039902619477974	-0.14856210013259336
Lo.dic.36020	-0.35253040994023815	0.09183380460472573	-0.2824445278241628	0.09486000830256196	-0.2109116068553652	0.09486884278991134	-0.13848792524770787	0.09486133529592772	-0.0655050295514322	0.09056042745801592	0.0077299681387365295	0.0837460525528341	0.08052809943377749	0.07348490955976358	0.1523418863941459	0.06076578973381133	0.2215755184178238	0.04141645587892199	0.28690831348106793	0.014194834171173974	0.3381944911381396	-0.02849889830318618	0.27917464749639326	-0.026950440959660524	0.21712622805224846	-0.027204265852965974	0.15372721261088498	-0.03260088029487219	0.08978019249534663	-0.041990238942546165	0.025717832055289012	-0.05440074288520133	-0.03768895214921701	-0.0698453411668765	-0.10017142368052365	-0.08695383930415954	-0.16135686878428787	-0.10553502632876764	-0.22169780052111995	-0.12445266244989919	-0.28200984515979827	-0.14216012385951243
Lo.dic.47354	-0.3568119679820559	0.07557701202617728	-0.28575322973234085	0.08564974028978437	-0.21311802267940314	0.09140245872124786	-0.1395970625539109	0.0923489354928744	-0.065580244951543	0.08962876212579894	0.00859619408120834	0.0841996818173194	0.08227912894194876	0.07373428226182135	0.15482250351411977	0.058580894827179396	0.2245637330076423	0.03757082681383714	0.28963983898816276	0.010215734572914102	0.3388452040558334	-0.03238398135112354	0.280729803875162	-0.030539871139069114	0.21877620868653697	-0.029142181029674474	0.15484800799748358	-0.03173598255256917	0.0900927041880464	-0.03538065679588637	0.025641309814786	-0.0460135333999154	-0.03812965754639278	-0.06079645286696127	-0.10051474646567066	-0.07951097058116187	-0.16193452730450392	-0.0991878270045699	-0.22303599774777239	-0.1181700682778884	-0.28435918018733636	-0.13604680395013455
Lo.dic.47355	-0.3529517672105176	0.07754654134195584	-0.28183115852862073	0.08212256438097071	-0.2097440416778428	0.08613924610707802	-0.13715054136267862	0.08869429795604886	-0.0641165071203656	0.08580376655198099	0.009331340719517321	0.07881115548222813	0.08284530800624108	0.06933349326865026	0.15545469584899352	0.05616974652138776	0.22555818490695356	0.03613391928103584	0.2921168697740788	0.008843663509232012	0.34263058940233543	-0.0363193922642675	0.2831231343210632	-0.024851555110411955	0.2195214682407226	-0.02082911498086086	0.154392809060748	-0.02447075834984369	0.08867226109586404	-0.031012504580088876	0.023135256083372906	-0.04241189525175952	-0.041651179918878505	-0.057042664711137	-0.10452204830792321	-0.0772554717154331	-0.16572615316261655	-0.10082898878719129	-0.22827710788972647	-0.11882749526589872	-0.2908114122807205	-0.13574855338367586
Lo.dic.47356	-0.3516817357852901	0.0816161602920753	-0.27995348575967577	0.08680247278958494	-0.207047008431645	0.09150384568023748	-0.13341278652707406	0.09337155939985817	-0.05967128270103715	0.09101641624893901	0.013436168366322446	0.08529193361971366	0.08508834946617327	0.075408331072355	0.15447666874074198	0.06051901030613906	0.2213841316473216	0.04072250216622518	0.28623837610313074	0.014042506566374124	0.33809918008132483	-0.026050731562753338	0.2778752062472142	-0.024030485422632322	0.2157546687944591	-0.02180604011478276	0.15383909123803452	-0.031578545649658396	0.09076766437641617	-0.042563585821681564	0.026625355942741454	-0.055743725811026844	-0.037701082822764	-0.07247273736443499	-0.10234488618603291	-0.08899900114207852	-0.1671780405624103	-0.10276966484906354	-0.2311959536429219	-0.11732652122416162	-0.293398598585029	-0.136953699179228
Lo.dic.49770	-0.3508223646723445	0.08022422309743764	-0.2797488226396806	0.08756990692523	-0.20761477631129846	0.09213247133572897	-0.1348969815249469	0.09299627537364749	-0.06203216423870386	0.0906237655674531	0.010569367363557	0.08410255588393446	0.0826560985224847	0.07416824543438708	0.15378997078676393	0.059724381901847784	0.22291038779606182	0.039389942324112304	0.2882722378369261	0.010250814690423389	0.3400137232533324	-0.034390160465625014	0.2800426218771649	-0.02566546335414642	0.21715189075821364	-0.023336429797015244	0.15305173155835755	-0.02664997066203091	0.0886080215009894	-0.03395083211935828	0.0245471782927077	-0.04788636268623979	-0.039130979592705	-0.06569426216660972	-0.10240809979030206	-0.08542086763948784	-0.1653555928246213	-0.10509485261759749	-0.2282299124837504	-0.12352586272162572	-0.2913735354682063	-0.13956751830446562
Lo.dic.59613	-0.3466714621083423	0.07753182586875726	-0.2742099181531213	0.08306144916204022	-0.20121172539836513	0.08843121174931107	-0.12777975018062793	0.08760603222088578	-0.05440046354022704	0.08407033142908973	0.0184870802040179	0.07886791078803862	0.09014941613412836	0.07055414432076268	0.1594485284263	0.057813133863529355	0.22542014569686272	0.04114976765448503	0.28838133928220133	0.01769782042603793	0.3391812390625148	-0.019821799405245033	0.27803637256105	-0.015280518430282844	0.21566929879040364	-0.0186567769634073	0.15298800964121048	-0.03078115730777018	0.088184593183266	-0.03987912675667653	0.02240323461796157	-0.05242001386012017	-0.04364104362095099	-0.06786799552019508	-0.10890259527085859	-0.0873620401935527	-0.17484234659994485	-0.10335664083917176	-0.24046533278893925	-0.11913542602407484	-0.30622461993853894	-0.13222213218244144
Lo.dic.61090	-0.3474377334742545	0.08882354867850065	-0.27689755551058803	0.0955105764314515	-0.20520866839562288	0.09797418844223384	-0.1328850121668411	0.09568037720992437	-0.06001863437399259	0.09125258901397838	0.01311590556692609	0.08429201347727774	0.08578712342487066	0.07457504941941423	0.15682176230702957	0.0608037596271284	0.22484369881340072	0.04302516106678324	0.28672060178016967	0.01827012653573752	0.3326261537115527	-0.015893825711920564	0.2765482871426213	-0.02754351782480026	0.2157159737362746	-0.029961182049286758	0.15213904573761047	-0.03513040602898511	0.0874186805317222	-0.04371517937800949	0.022277584908600725	-0.05532218918251925	-0.042423831341713	-0.06925842299289516	-0.10544215854913087	-0.08758829087118564	-0.16633457058932588	-0.11023223586995039	-0.22755335249647096	-0.13006381778035456	-0.2898133007628384	-0.14549832221252262
Lo.dic.61096	-0.35485521128725683	0.07994826169045958	-0.2832988165675939	0.08609235097371548	-0.21042810583650748	0.09073843366604845	-0.13693191438442057	0.09262314066548485	-0.06316719306686966	0.08967879087997478	0.010549958795917868	0.0827216333453539	0.08383195560886035	0.0729281867287066	0.1560027121739777	0.05962757009670305	0.22572938038270868	0.04006771063797111	0.2900458125530077	0.01112687175903651	0.3362201349643736	-0.03764311839643435	0.27946809069968237	-0.028411014809189894	0.2176666437705126	-0.024853736120504594	0.15346554219294886	-0.0254438896608441	0.0889722581846515	-0.034136394771548964	0.02435457103644225	-0.04646653125698007	-0.03950067422473069	-0.06250980189758279	-0.10209297304726854	-0.08217884755755209	-0.1640867118993231	-0.1017609278898523	-0.22518474296403843	-0.12215242921950802	-0.2867607170850739	-0.1399962588634571
Pe.ate.17743	-0.348852663896664	0.07708264787081179	-0.2776776125374409	0.08264618088895997	-0.20528282380322446	0.08238596872391253	-0.1320007869770037	0.079406776768193	-0.058148401943544065	0.07453245607499624	0.015843817088342774	0.06940066605597854	0.0890706223593227	0.06267938593738859	0.1605317200343871	0.05113924150193899	0.23005260100768776	0.03776596065669087	0.29516165996967253	0.01858942525739496	0.3437546745266793	-0.012951288672862715	0.28305067409367557	-0.016907114680210555	0.21866702007174887	-0.019766674915635662	0.15276530729645946	-0.025629118159813218	0.08690489082885614	-0.037381900033938126	0.020416239052980373	-0.05015781691796134	-0.04611107237777909	-0.06300271089089311	-0.11163724925521999	-0.07761521357940732	-0.17605889580349182	-0.09268228507121604	-0.23900598107385632	-0.11057536191130118	-0.3014437386615875	-0.12895922490302592
Pe.ate.29811	-0.34504560356657554	0.07595185259695814	-0.27355056793879146	0.08041774056923255	-0.20130606569510415	0.08314800755663401	-0.1285625053117903	0.08298424419325523	-0.055378282320835234	0.08055529135328404	0.017994447758720476	0.07568322731765408	0.09072435494183449	0.0676767163912141	0.16196802874510446	0.056027367227939745	0.230904434081627	0.039058485056267314	0.295303595524524	0.016378030810868735	0.3410771802827961	-0.02153929304965413	0.2810058882137375	-0.02058428827630958	0.216575574647467	-0.019806211779746376	0.1503446994717731	-0.02211430601739081	0.08423383828842364	-0.03336500421766117	0.017484586498922785	-0.046377483082010736	-0.04931754545162144	-0.059413048954907	-0.11451279033486324	-0.07668983396184365	-0.177174771742034	-0.09964588232915267	-0.23955727069300162	-0.12126938740497777	-0.30321122540031364	-0.13707622399965402
Pe.ate.34275	-0.3530898786433352	0.0777002025516988	-0.2810370121922469	0.08090770277541107	-0.2077266802923926	0.08257681686540133	-0.13375606435973747	0.08235638606841139	-0.05958033711709956	0.07976390313835396	0.014350241113202607	0.07383875956413832	0.08754519947301392	0.06553571194462184	0.1593599015866384	0.05478738635706175	0.22868649299304566	0.03951668003128099	0.29296091969752136	0.01610366944384472	0.34077704176348633	-0.024667958163616638	0.28173377033319447	-0.019598368015611198	0.21880849241418215	-0.021201469685969275	0.1537391326510671	-0.02480144957119803	0.08844904639552552	-0.03548066865907865	0.02266974939930093	-0.04820177292795719	-0.04279210294967738	-0.06313268882302	-0.10726028698984445	-0.0806679246661188	-0.1712008266670705	-0.09701352708562144	-0.2351459927141355	-0.11010898084704346	-0.2974908058946387	-0.1282124102949895
Pe.ate.36056	-0.3505689001032134	0.07406446930623013	-0.2781399287967904	0.07677482366201424	-0.2048428675957115	0.08190820404412955	-0.13097495008294752	0.08447295413548189	-0.056813348385519824	0.0837507110344927	0.01730275919655121	0.07787477189943458	0.09074246395816422	0.06811390956830086	0.16262441128288413	0.05668679849689441	0.23099851433256496	0.04058573965404728	0.29346013646857944	0.017251303479373557	0.3374855111542146	-0.02460847752214272	0.27991484398663163	-0.021425721183993454	0.2177873043005301	-0.023040305240381122	0.15284560443280057	-0.028484944542638023	0.08663325228805455	-0.03603603242902363	0.019922963694436725	-0.04610151837891941	-0.04641496050365903	-0.058570762623612244	-0.11112979118321362	-0.07629128258814402	-0.1742726479957286	-0.09683169645582065	-0.23664658365152808	-0.11718066412021963	-0.29991378679710057	-0.13291228019550425
Pe.ate.39079	-0.36290963027037154	0.08370250949435659	-0.29223082113023946	0.08618901242633724	-0.21982062814578057	0.08546780281868457	-0.14624467945459474	0.08387287379421099	-0.07173852607573793	0.08108368305422871	0.0032936211238561823	0.07594910893096878	0.07807695238531012	0.06640927251864767	0.15173669036939239	0.051804293539663746	0.22359151650182865	0.03451184107393543	0.29134995031003	0.00991162953755581	0.3451916114461863	-0.029083443690994568	0.2854574435519131	-0.026979898582988812	0.22247796177305776	-0.027015828760632667	0.15809948438729893	-0.03140671717090247	0.09324507231635809	-0.037354685685510994	0.02853082236748436	-0.04672299565592136	-0.03535383641007771	-0.059186961081285155	-0.09753916082410966	-0.07528130159097242	-0.158353883563623	-0.09219059186433688	-0.218581059709527	-0.10823725055537453	-0.2782789009486544	-0.12544235254966962
Pe.ate.39080	-0.3466968410598186	0.07095506912131136	-0.2752369351007175	0.07492125779911543	-0.2027991923747686	0.07592216249183781	-0.12965448760700557	0.07624412732782504	-0.05607057567066842	0.07331335564808103	0.017750143701590393	0.06870091685843811	0.09117213687620723	0.06180169313435863	0.1631054587556874	0.05115937374800365	0.23251656722381783	0.03795653148779898	0.29713457690922135	0.016106821306609002	0.3459058599463597	-0.018836462002749202	0.2841707152757374	-0.01551535647206792	0.219319916030053	-0.016271866247520674	0.15281482489246595	-0.023087552347821567	0.08546596523765429	-0.03193912142823599	0.017704191766261257	-0.04271731910907736	-0.04955860193730547	-0.055838814869434816	-0.11500724730230369	-0.07462748512193913	-0.18041868981015982	-0.09047713978908664	-0.24435058944134772	-0.10894344414854906	-0.3072671963109603	-0.12882674738689678
Pe.ate.39081	-0.34429838116846934	0.07002147707058569	-0.27116179174649785	0.070284897924387	-0.1974380937910832	0.07049710242112504	-0.12341127320754305	0.07114951386744378	-0.04945972339410787	0.0702436891842063	0.02399986590055817	0.06645506194410201	0.09648542368315936	0.061761964076930964	0.16700579992548056	0.05206638688639004	0.23452164215338897	0.038506801876070654	0.297413379873717	0.017984556538299175	0.34386068149939414	-0.017634592930866902	0.2825754313008661	-0.009596923882891281	0.21807628871159535	-0.011334315734753263	0.1517637883793302	-0.01892366536949392	0.08423672798682064	-0.02787078491375717	0.016334256799330475	-0.04199012528436659	-0.051634552124261254	-0.058868065760582344	-0.1195564384883799	-0.0759226755093802	-0.18683161567437115	-0.09284836915559608	-0.25285629502504847	-0.11116610467517185	-0.31962512159387857	-0.12281582857268097
Pe.ate.39082	-0.3496590201275154	0.08450479087378537	-0.27899402914349947	0.08102838315273589	-0.2068875196003745	0.08129486278974737	-0.13383023455828102	0.07979457972816746	-0.06014687678780657	0.07482032375859679	0.014032501391107531	0.06930302352187498	0.08805661537287963	0.06296378495665549	0.1605351249117701	0.052881988500617295	0.23012328528865153	0.04009687018753258	0.2944119057734681	0.01992018726819622	0.3426898251187502	-0.014891298584682522	0.2828345121167285	-0.01715722021837522	0.2194681269932402	-0.022031988766047672	0.15388137226139242	-0.029802486225802095	0.08725643150384398	-0.038995172991967066	0.020100588062681925	-0.04829496906354103	-0.04593306096617496	-0.06183792136695074	-0.11020122150974437	-0.07937042675543028	-0.173993498272971	-0.09409965400943146	-0.23619054571116055	-0.11114547881018663	-0.29755428211698576	-0.1289821779454947
Pe.ate.37949	-0.3534422383519057	0.08596466235800422	-0.28261263472217124	0.08773240981877495	-0.2102065519545511	0.08722114554334601	-0.1367502802802647	0.08620970043584551	-0.06257840179102367	0.08305036111141632	0.011834086543816007	0.07776346188971674	0.0856216852398895	0.0687674297536465	0.15786661741825542	0.056660828388625226	0.22692162766200857	0.04078987143678891	0.2899921735497586	0.018453348553336683	0.3373834169295232	-0.016769594695020026	0.2801900853043776	-0.024058485672271035	0.2189331979173898	-0.029214970205912946	0.15485045299448702	-0.034422716751495545	0.08956380154464577	-0.04196639597516455	0.023910252999550772	-0.052440698276186554	-0.041194772522650795	-0.06572354235871435	-0.10516785581241139	-0.08074441312200495	-0.1674799636086182	-0.09768582067283668	-0.22866575338132028	-0.11523960597454773	-0.2889689456787851	-0.1343469755853468
Pe.ate.50091	-0.35188521399639205	0.07850823905560005	-0.2798025826989176	0.08210080622691594	-0.206594870004082	0.08564451729026494	-0.13273408286809846	0.08502283500932184	-0.05852636711019664	0.08323948486336578	0.015700811976975676	0.07939077094698839	0.089203990225168	0.07160719739209917	0.16081169212624621	0.059243146816741456	0.229090615997346	0.042534781828010966	0.29103022293896585	0.016132623133410434	0.3362594310710393	-0.02281952882524585	0.2789147196880851	-0.02600484993515685	0.21749588479419504	-0.024966712292294677	0.1533914443978911	-0.030171239389635375	0.0878411906326818	-0.038000153566453664	0.02161370395436233	-0.04803544912528782	-0.04402281484839011	-0.06158736702105068	-0.10779012563849835	-0.08074193817734686	-0.17087374143646603	-0.09933144107102097	-0.23338810532787652	-0.11722417541102546	-0.2957358038740385	-0.13454154774820085
Pe.ate.61094	-0.3523871314987915	0.07903979994789849	-0.28049579443858563	0.08180351645423632	-0.20751774383366364	0.0844679529001422	-0.13388222814596745	0.08489168113471053	-0.0598701873764856	0.08362863008535718	0.014080616135597562	0.07895505076296273	0.08712279792806125	0.0701295226743654	0.15832561345837143	0.05767571695715854	0.22659931781326428	0.04024741460045046	0.2903971278882225	0.014883929761730634	0.33961614903447607	-0.026885501817872	0.2804269859039015	-0.02115315693787058	0.2182151035440542	-0.02268909029729032	0.1542204055392479	-0.028372795388313166	0.08938823706476988	-0.03849829534211896	0.023547726764891697	-0.04948854962704448	-0.042217239278375875	-0.06273349405707554	-0.10691294648216848	-0.07909197398884404	-0.169747981639559	-0.0993073204408109	-0.23292576350592217	-0.1159302307812784	-0.2959830648753388	-0.1315728066004941
Pe.rub.28921	-0.3424130763897301	0.08525830797798992	-0.26987249642340005	0.09364701112944239	-0.19633477719094128	0.09652581340160238	-0.12271878388150045	0.09584796550789729	-0.049822070364681795	0.09337385789413315	0.021789268372688318	0.08825763637498024	0.09180365249750624	0.08019786230025672	0.159619576402945	0.06712745410439395	0.22454581397966758	0.048630014516406056	0.28489975834981845	0.021911686943934798	0.3295175026247584	-0.020298818927400986	0.27163028108703796	-0.021360441450750722	0.21071008339731034	-0.022936625575345607	0.14826864769908527	-0.030786967364668787	0.08503090353410331	-0.043470236818537025	0.02086435048160265	-0.05929319608526503	-0.04281398682647317	-0.08084241243282264	-0.10773582887849828	-0.10033037465364308	-0.1731499843841619	-0.11742273846330585	-0.23889164561696496	-0.13148221929475684	-0.3049271884701716	-0.14255357908454008
Pe.rub.28924	-0.346336068482542	0.08564159206869468	-0.27514355926530576	0.09166545169387036	-0.20291790087039704	0.09170212212662858	-0.13021826480802487	0.09040696360927224	-0.05749822364240463	0.08722012636389881	0.014834519967693038	0.08018654961371212	0.08640586848073242	0.07075830339528505	0.15635350726799163	0.05870824892714544	0.22370027825164646	0.041840507704035065	0.2882900604834441	0.016824545354225624	0.33915171074242084	-0.021949777364104	0.27814520527797654	-0.01976599834088258	0.21503359024444707	-0.01865018799158144	0.15187986852487853	-0.02957888941425857	0.08747696382169087	-0.04071743876953797	0.022388013409582956	-0.05358633747734458	-0.04236562686554552	-0.07003126951545544	-0.1063741780034624	-0.0895331251039405	-0.17010460604822616	-0.10852974936567375	-0.23433594219794066	-0.12394391930535098	-0.2983652162886555	-0.13866771820863813
Pe.rub.28926	-0.3510374537688715	0.08785618876101887	-0.28043213125942945	0.09349137313059297	-0.20845083311104876	0.09714289355611669	-0.1356588254790721	0.0973858640629206	-0.06250321584519486	0.09310517048653677	0.010528060095008635	0.08632133380983043	0.08269248494777932	0.07538823637588568	0.1536893859396708	0.06133496871976761	0.22216136466869452	0.042017698340887914	0.28665691744499083	0.01609169228971219	0.33546407351927365	-0.02699898920510617	0.2774387017792014	-0.02665410685784944	0.21577841723085994	-0.02740545337442714	0.15266711756368895	-0.03415131078485738	0.08878454036401945	-0.04212054183160109	0.02524160054365164	-0.05620123036029421	-0.038225928463662365	-0.07226597579380746	-0.10133424601006306	-0.08884264796489225	-0.1633538542680199	-0.10684684252367227	-0.22490582020279745	-0.12417391650914632	-0.2852003556886798	-0.14447440432761605
Pe.rub.28927	-0.35232181721827716	0.09409984630662897	-0.2823203396943481	0.09708007330017165	-0.21088438553621786	0.09774876659607298	-0.1385648973699552	0.096131307522399	-0.06569810620506852	0.09092014711806234	0.007376789285986261	0.08281637544151303	0.08011498969704266	0.07244077935257442	0.15164708680036723	0.05930740020765521	0.2206691232787279	0.04125801987611248	0.286188646165417	0.0166574931608353	0.3378774440201439	-0.025003621519106428	0.2788535425245211	-0.02431716211323358	0.21695618439875558	-0.02743944652808604	0.15393068579043245	-0.03561811622582789	0.09014836614434321	-0.04520431248405058	0.026164559661940368	-0.05707610534425586	-0.03718758516403642	-0.07174360088422106	-0.09937580923401668	-0.08907362022140232	-0.16052374161155336	-0.10724415700110032	-0.22149900199298028	-0.12365522284709307	-0.281551733741224	-0.14208484371364827
Pe.rub.28932	-0.347295055837717	0.09762041838829384	-0.2759027113252973	0.10563564729424083	-0.20282942007377983	0.10776290714831899	-0.12920735955764281	0.10624143585588683	-0.05595454359362993	0.10154592167967219	0.016234169834044597	0.09497021108334636	0.08668214119724774	0.08536228591911983	0.1545026565290001	0.07080239071575468	0.21888623800889817	0.050085056934245066	0.2792812402959063	0.024167435685086232	0.3229727481023199	-0.021729748516372535	0.26865444748367784	-0.025855062018196193	0.210194423477613	-0.030371250250190607	0.15008616013158943	-0.04023152558035091	0.08884648367279079	-0.05356883304679903	0.02626234712586431	-0.06893325069293174	-0.03609058229681841	-0.08884158999980042	-0.09898906933978566	-0.10768908512158701	-0.16256512625178104	-0.12183576454381459	-0.2260966272947394	-0.1332623286909201	-0.287672560287761	-0.15187527224300168
Pe.rub.36023	-0.3504832124099996	0.08071525991096809	-0.27868975146121855	0.08689607482211939	-0.205774651205673	0.08938583618768357	-0.13238103721328726	0.08865564572617776	-0.058942767950545	0.0864928279218356	0.014074542830560689	0.08002004894933995	0.08637263721632091	0.0707295404820228	0.15739425241867702	0.057932178415757596	0.2262911667813423	0.040533123557723864	0.2907707442772733	0.014767202512943695	0.3382163872544701	-0.027766313803950532	0.27927491552674083	-0.023501613799085663	0.2164255013381784	-0.021071362237906233	0.1519525822826055	-0.0258410259432574	0.0872042722586926	-0.0356578747378041	0.022415030051638356	-0.049442902143347955	-0.042058862908293894	-0.0660024696720722	-0.1057137095084288	-0.08525864474594827	-0.1691358081505651	-0.10340474189356846	-0.23185957178479166	-0.12190337120176475	-0.295352659643697	-0.1362774183078667
Pe.rub.36024	-0.3500346146143157	0.10340078817928412	-0.281600182477387	0.10495540796853381	-0.21152787961316669	0.10192497928003588	-0.14015138954822118	0.09998085138995307	-0.06789506474393983	0.09679486212681851	0.0044372768425759365	0.0872675392830293	0.07659830621929459	0.07380594378327848	0.14848217779200457	0.05952213550548101	0.21852394222055993	0.041723518423389054	0.2851019165596207	0.01780706690007995	0.3369889025419571	-0.025940763706239378	0.2783138276040605	-0.025537858763308385	0.21619184140029002	-0.029778748779154568	0.15286854625997667	-0.038166445727779205	0.08922569133278271	-0.047252258871626526	0.026090031540490582	-0.059734397639871505	-0.036156254723928964	-0.07551838365186321	-0.09761552831199219	-0.09231158439614989	-0.15753620383158037	-0.1109695064790075	-0.21616588238992973	-0.1308722203598984	-0.27413946005915135	-0.15110092446498452
Pe.rub.36027	-0.3491862757772306	0.08763043204393556	-0.2786827958407795	0.09069667203390568	-0.20713378813919514	0.0927369896020436	-0.13484603705651046	0.09179307820451611	-0.06206508560300836	0.08862585240482229	0.01078101593263878	0.0828577075765861	0.08276922785440761	0.07220891540052378	0.15318972822903595	0.057437070988349694	0.2215808978191618	0.038495605763401025	0.28766780848722207	0.013929930267373047	0.3404624958696108	-0.028707598799797007	0.2800389566321541	-0.020177857722069162	0.21701549161750422	-0.02197333266105092	0.1534320192904155	-0.02958588733755193	0.08947959948776167	-0.04032168353021391	0.024744203750275463	-0.052426043705716074	-0.039994414584164355	-0.06675058021829582	-0.10350903500244803	-0.08555571999134524	-0.16619449469435563	-0.10542472617020224	-0.2286616383024117	-0.12404195337944401	-0.29088787997008436	-0.1414468707697708
Pe.rub.42058	-0.34955140475386526	0.10412253926915505	-0.28097599896458003	0.10493087824095196	-0.210861550215202	0.1032952299455914	-0.13961389298644528	0.099451976877241	-0.06734164042245909	0.09268507721582066	0.005769622623933022	0.08464374181239326	0.07888635122507774	0.07516027916098049	0.15058030856036794	0.06241783432781014	0.2193459740428554	0.043515999053698906	0.2844696299078156	0.019324972994667282	0.335121020058119	-0.02435957466189688	0.2772056991938071	-0.024965173326157844	0.21603528377147369	-0.03053624727488058	0.15323540877658373	-0.03866950027292349	0.08977156037337	-0.050104981908089166	0.02550933324112089	-0.06058181643387838	-0.03767700353165826	-0.07447991456527754	-0.0989676359224276	-0.09224325737165666	-0.158819210150559	-0.11083604408851966	-0.21675742854367114	-0.13235110992104593	-0.2753644262836562	-0.1504209090739838
Pe.rub.42059	-0.35374026627502736	0.10068584975882394	-0.2835481284355322	0.10021844787853662	-0.2119755309048391	0.09755292444895731	-0.13963151268496182	0.09433047677093552	-0.06676357068867864	0.09039632410317044	0.006147645433834642	0.08249110612569013	0.07880148482682005	0.07259954494508807	0.15033797788057607	0.059099657470591316	0.2196649198129725	0.0411002159545499	0.285439574394997	0.01668152662095248	0.33728287667161855	-0.028090139312832413	0.2787964414208364	-0.022783340017648826	0.21722580100302283	-0.02696342563690795	0.15416671305545201	-0.0342667944292814	0.09058852398938401	-0.043779076466601195	0.02712039838455122	-0.05719303016027527	-0.03584631441496928	-0.07289698500755099	-0.09760185118417673	-0.09115683448896472	-0.15789713120320625	-0.11118525541333507	-0.21870264926984823	-0.1268702984757607	-0.27986540181282565	-0.13997089466813706
Pe.rub.47348	-0.353359812583518	0.07914419659974792	-0.282298895946416	0.08881859341243731	-0.2095134236728563	0.08991227250081586	-0.1357558190731165	0.08875811176782239	-0.061630235331956884	0.08629155178795364	0.012066578064861905	0.08045433998036285	0.08442283641985497	0.07103080558446043	0.1547204961672407	0.057426685751099465	0.22264802393231423	0.03795068968201597	0.2882898201303197	0.013648397467842355	0.33975446311134944	-0.028298955634931927	0.2801643455220679	-0.02078522485553204	0.21766628855198472	-0.021669291972677127	0.15454634772965134	-0.027868988760310118	0.09131978453829359	-0.04019424583439289	0.026899970719776792	-0.053726651586922844	-0.038117076612519736	-0.06791311503930068	-0.10273913161549564	-0.0836782883260842	-0.16675238934797224	-0.09935745182715931	-0.22953723917593216	-0.11747644194678057	-0.29279493152793207	-0.1324669887504662
Pe.rub.47349	-0.35272813276583626	0.10971294745875743	-0.28368832394743265	0.10935412290177399	-0.21281164189200727	0.10799631334657557	-0.14079625660969164	0.10472845220699134	-0.0679846408564001	0.09964115762010972	0.005026048858204513	0.09221740474570093	0.07740639817676931	0.08150357419208877	0.14796041816327457	0.0655481766974799	0.2156521159026937	0.04507255030443031	0.2792296840397538	0.01915889856938858	0.3301175032985377	-0.02244029275844471	0.27401295839065376	-0.029640777378197217	0.214863962734595	-0.03590203421850066	0.15404690838529095	-0.04438309901317717	0.09200711154216762	-0.053665413378670715	0.029468898050151893	-0.06569969723716565	-0.032405951491531554	-0.08166878128465431	-0.09348180600836893	-0.09866319515547092	-0.1534053151965318	-0.11595000290860108	-0.21204176596587718	-0.1345056928063	-0.2704481728084151	-0.15241461190411415
Pe.rub.49744	-0.3458204304220038	0.09439356253355015	-0.2760924442630621	0.09563953360506372	-0.20530763022209988	0.09493114741562328	-0.13383525069217272	0.09483445819009331	-0.061912295609260676	0.09029179106271497	0.010275043919425537	0.08141719592893566	0.08228273745489745	0.0706976424703848	0.15304232043744842	0.057820783144139104	0.2217849485831621	0.04173010310853048	0.28779454728272286	0.017011413507257288	0.33987180966948166	-0.025847319096906754	0.2791025503555073	-0.01989528206299701	0.2157235811554489	-0.020284169331169825	0.15212650623943166	-0.03155182244152166	0.08773340857857892	-0.04339715173907427	0.022756164154041025	-0.05529971483871101	-0.04170093280221881	-0.06967100087740952	-0.10466123264375246	-0.08832015215542738	-0.16567254125222797	-0.11105495355947756	-0.22804807966763016	-0.1276031820286506	-0.2894427802557172	-0.14584288283494717
Pe.rub.55806	-0.3561110484878727	0.08372278110077715	-0.2860150930619328	0.08700014449722734	-0.21467060237336993	0.09042052008741411	-0.1422592979073166	0.08989442149675733	-0.06886954062645056	0.08609370051273263	0.005059068229429371	0.07779551710643283	0.079159731884127	0.06812035855112855	0.1524402065004381	0.05584652615850767	0.22294556239346053	0.036238345696735175	0.28994116503604916	0.01051701816310062	0.3440651467946991	-0.030482718887895957	0.2836943760545011	-0.025052741392895303	0.2206222025674133	-0.026933071835055444	0.1562018025104884	-0.03081201474361195	0.09113340112933073	-0.037378292291996545	0.026260449797382256	-0.04855683715305091	-0.038004737528101636	-0.06145066809241703	-0.10088148483754772	-0.07688335088660724	-0.1617150991334595	-0.0962210663920705	-0.2213165467537829	-0.11724838113040797	-0.2816796621874844	-0.13463019056480452
Pe.rub.55807	-0.3503430757985925	0.09564107231717477	-0.278667554622421	0.09814545216229431	-0.20575986467891144	0.09717627608279877	-0.1323591533834486	0.09551911897436104	-0.05905030448885046	0.09242588806404861	0.013522569730355326	0.08619479326487549	0.08474294494641431	0.07588173608927054	0.15423768939412813	0.06304543943910193	0.2209442760623919	0.04521565990644008	0.28363974108192996	0.019829896955667593	0.3327146430454308	-0.01873393775305769	0.2747262811162525	-0.023689485784544842	0.21399019738657357	-0.02654329165758581	0.15215576530760255	-0.035534074709464646	0.08942637445683803	-0.047500850046086715	0.025936636711594446	-0.06163081338826919	-0.037392396639049474	-0.07926650206308467	-0.10091407053549706	-0.09654445548981197	-0.16424007465363685	-0.11237077836845188	-0.2269629646593159	-0.12803483444115682	-0.29034765977978844	-0.13922630955451887
Pe.rub.59605	-0.3509747718411444	0.10316731473545175	-0.28368002228548433	0.10038752790808764	-0.21436664305469783	0.09855052587741903	-0.14334119110558588	0.0974998674564117	-0.07096796951563739	0.09168659334454483	0.0023749880368691308	0.08407581053726265	0.07559193071908656	0.07260783322861489	0.14829395933970488	0.05974963222906789	0.2190489791577665	0.04232221563908767	0.28593706383809225	0.015321112197020995	0.340057354203027	-0.02995780325029712	0.28061235248449745	-0.025891384109274634	0.21833146108042578	-0.028275876729747525	0.15472995014335433	-0.035724114647389345	0.09077840108099801	-0.046348180278222885	0.026918076018028946	-0.05895502685946946	-0.03618320999419677	-0.07327032058631056	-0.09812160868743826	-0.08802173469542407	-0.15791866097290733	-0.10535425405055251	-0.21557358306131474	-0.12555258988774995	-0.2715468555834437	-0.14801714805853092
Pe.rub.59608	-0.3543534615929517	0.08887220605741103	-0.28470867814593803	0.09279973391721244	-0.21350617880183012	0.0933831460187711	-0.14117557387841306	0.09150811366255082	-0.06795066000355879	0.08636840052754716	0.0057851398840631195	0.07926723482195366	0.0793348234890608	0.06881625493999753	0.15225441116920296	0.05619723562940013	0.222907240700732	0.03840173734254844	0.2898177792718515	0.013579526337342364	0.3412376134062991	-0.02960514117461545	0.28206960795222574	-0.025207919504587617	0.21914726675528745	-0.02527029266456291	0.1548359549469352	-0.031788942657755934	0.08992202713243548	-0.039051871592742794	0.02554338461775106	-0.05120690767759103	-0.0378850894006185	-0.06672740794084812	-0.10069570681706955	-0.08143423192981518	-0.16144858224809971	-0.09976545732616511	-0.22097122241331763	-0.11968127136039525	-0.28016009602404685	-0.1394541454256552
Pe.rub.59610	-0.35320800343383624	0.0814316807939842	-0.28211798643506586	0.08463542977703271	-0.209842662723635	0.08431585503149631	-0.13674952402005688	0.0815342623195412	-0.06300976338112611	0.07902447208327663	0.010872560433770818	0.07331254467668533	0.08432867332486842	0.0645908085311355	0.15663312505990973	0.05398774630105946	0.2257743249293065	0.03531105504333738	0.2923093124869959	0.013767151862822305	0.34476624723017485	-0.022813282790108816	0.2835476833235176	-0.01874484385169098	0.2197129199972318	-0.02159505364267466	0.1549802170460176	-0.028124724645749125	0.08936796028693	-0.03543465966403969	0.023733424100303636	-0.04760107754708581	-0.041699318788930614	-0.06105178932381126	-0.10567077803745908	-0.07852765123524241	-0.16898704225175917	-0.09524634739651433	-0.23117109367211813	-0.11345979298094791	-0.2935702754750395	-0.12931178334250615
Pe.rub.60344	-0.3511444623131603	0.07687636452639808	-0.2797790184550808	0.08256709108888668	-0.2073505419160525	0.08417333203533277	-0.13436581929081387	0.0844546774439241	-0.06103876538595958	0.08166394193101761	0.012473673920533505	0.07687471916210248	0.08554476784659473	0.0681909075678849	0.15747007715908437	0.0554135258270033	0.22691668297354733	0.036546783585418935	0.2928133042220851	0.01150327151189983	0.3428879272247505	-0.030293174038729	0.2826985785656542	-0.0214768575275735	0.218836155173138	-0.01983406579574363	0.15357872970257475	-0.02421160829603016	0.08773882595181408	-0.031108094636032372	0.022081780278706248	-0.04406248160045294	-0.04344966559409026	-0.058344973932475466	-0.10701081759588472	-0.07888231099548182	-0.17018330821601657	-0.09876389792053537	-0.2325092683962813	-0.11896464125464472	-0.2962088358551432	-0.13232250868216988
Pe.rub.61097	-0.352917008771207	0.07940671329204387	-0.2818436471834719	0.08784186000938186	-0.20916919646839516	0.0898675028911986	-0.1356386926468341	0.08997600278442781	-0.06178234966699182	0.08643490114653182	0.011808795737947388	0.07993661162013713	0.08442382318716873	0.06975081354441434	0.15579107990698188	0.05772298787325941	0.22470530900139607	0.04048290374170946	0.289396907288846	0.014455877416361673	0.33943398565564503	-0.026474327806227063	0.28008927132526856	-0.02374040383417994	0.21768340457978477	-0.023215916562546506	0.15388769415746917	-0.029081113650693678	0.08958650189454413	-0.03930465618189354	0.02503948965486616	-0.05269981383880514	-0.03940114241266017	-0.06804017212753782	-0.10359170458516911	-0.0834246045742793	-0.16709406261645987	-0.0986045115480643	-0.22913911947549978	-0.11702014803797922	-0.2912693385632292	-0.13427050615725952
Pe.rub.61098	-0.35346716854680194	0.09412789577708372	-0.28386340033016416	0.0990031330364509	-0.21269815359949276	0.09976377918412083	-0.14050356716256276	0.09835710831543275	-0.06767720300203137	0.09362350237260729	0.00525048320106682	0.08514998746530597	0.0776574239801902	0.07353798295445989	0.14876375737550332	0.05791604196051568	0.2185126586331407	0.03989533362639705	0.28533953804275775	0.014393538461601504	0.3388592752737524	-0.029753831431211936	0.27944646433677595	-0.024955373071351247	0.21720424595934346	-0.02675630046645934	0.1542774830177953	-0.034553161088313675	0.09127874899403882	-0.04534294539746553	0.027957820387420687	-0.05748046356121893	-0.03500036501673172	-0.07190025463674245	-0.09680016136304728	-0.08963414433859301	-0.15823109824444645	-0.1061184726820505	-0.21828547991290584	-0.12517442965502587	-0.27802130202360104	-0.14409892682554315
Pe.rub.61100	-0.35087011340861685	0.09298280631828759	-0.2805034369983147	0.09720850104850884	-0.20869241697239035	0.09417513411295224	-0.13586950298283712	0.09364971864830934	-0.0625015554885798	0.09165269502871551	0.010784818235793348	0.08521529724727589	0.08324268875559239	0.07595962959354073	0.15364706457466107	0.06091093600220114	0.22156017526171037	0.04124509499114247	0.2860427579853188	0.01749263381936128	0.3356849793172931	-0.020645700784404544	0.2774187448197754	-0.02544101239083038	0.21578311613966364	-0.02853008910386537	0.15300229150780426	-0.035479310545532695	0.08959903478743349	-0.04558722809568051	0.025529799111224258	-0.05831679540905192	-0.03864173996123377	-0.07238624836239159	-0.10187163869371064	-0.08867199177935547	-0.16344357769879553	-0.10758558120816081	-0.2242521297496951	-0.12628131178084076	-0.2856493585420965	-0.14156717735018112
Pe.ven.19643	-0.3489783672879985	0.09306891636057528	-0.27917411390127744	0.09409631300416427	-0.2080876845004903	0.0935481208243272	-0.13623039427525005	0.08995243191452923	-0.063472061146371	0.0862816416708581	0.010143836825620346	0.08248543752821046	0.08390270584817008	0.07544946262567331	0.1563214669729444	0.06184837814997497	0.22573575099569845	0.04373704214874849	0.28856583871876373	0.01663632307807225	0.33637458018436595	-0.025017396680332316	0.2785389981289925	-0.027384991450037574	0.2171075186504025	-0.030872696582655033	0.15267209345305	-0.03398185229433381	0.08697923502279042	-0.03983096254954005	0.02119433164242278	-0.04932485220348483	-0.04302035988943831	-0.06460559584754018	-0.10476384126438434	-0.08527808270111624	-0.16469245493635837	-0.10771579328335362	-0.22451805745899409	-0.12766661631259624	-0.28459902178265917	-0.1454252274001438
Pe.ven.19647	-0.3374961469020385	0.09074734939439176	-0.26914277262199904	0.09145479954136013	-0.19987415109742557	0.09286579181230112	-0.12959149369764822	0.08979707520614928	-0.057725298635000456	0.08786370538526339	0.015513174658740869	0.08348321309955675	0.08917353033839154	0.07603072011251806	0.16155204324224792	0.06377216984190703	0.23063022032761193	0.04795197849345175	0.29147679321576686	0.020279080138011468	0.33493808232776795	-0.023690508816934838	0.2772779140257825	-0.025071298275992804	0.2152035047569602	-0.028326077727062894	0.1491738690052693	-0.03158436816417092	0.08174176728195422	-0.03939749226160772	0.014007185734750906	-0.04973142879608011	-0.05250412008735819	-0.0628764198138976	-0.11584551073996663	-0.08278202687409172	-0.17574251156936455	-0.10737714590896355	-0.23162350671419787	-0.1372803116374922	-0.29114257285024525	-0.1561288047486164
Pe.ven.19649	-0.34713680296966987	0.10807115956415864	-0.27852673225067726	0.10711624329943256	-0.20816924257916555	0.10563130665530762	-0.13660443206846923	0.10234299489650014	-0.06394752256423053	0.09896589722050769	0.00907706887848872	0.09141200463764117	0.0819402217268803	0.08244952872181105	0.15300633220472581	0.06891778422851236	0.22035802018552164	0.04962940904638691	0.2815524059899085	0.021585487716106584	0.3270219252299718	-0.026919904560891814	0.2724616917033531	-0.02855715284009179	0.21380038875450305	-0.03351976106279136	0.15203899933652348	-0.041630174132063366	0.08853568287803693	-0.051228700790329	0.0244773175895587	-0.06324903561422084	-0.03843511627337438	-0.07988637703508981	-0.10018036345026564	-0.09757662938127898	-0.16021127484245518	-0.11548840093325108	-0.21645001015701146	-0.14016987660175428	-0.2746085573221532	-0.15789580303460238
Pe.ven.19650	-0.34598199859878115	0.08625152153854267	-0.2753568970943406	0.09271338071757584	-0.20342557481209925	0.0949249421997331	-0.13081587102884526	0.09488745782641712	-0.057761647461709156	0.09102824724651702	0.015517257466005626	0.08540236509156057	0.08827041869483107	0.07729074030393271	0.1592500298240446	0.06557137690630066	0.2259682242497423	0.04527172210309462	0.28748732363970897	0.01805547759699517	0.3309555440372882	-0.031578489716569666	0.2751335566549872	-0.02414345434710878	0.21466120832676247	-0.025726275609743263	0.15136590264023841	-0.0321937536710199	0.08626462711371853	-0.039353732785968806	0.020862486215055764	-0.05193397688110906	-0.04397573866087783	-0.0680667240923665	-0.10762073063194932	-0.08679132042570128	-0.1690996877517556	-0.1095584096539588	-0.2300729861123706	-0.13160096897366175	-0.29162544670965423	-0.1504501253734615
Pe.ven.19651	-0.3461456171155265	0.08075368614041024	-0.2748938751476964	0.08617153087029279	-0.20263400577239024	0.08697826590264295	-0.12991307845863692	0.08707269273258536	-0.05676313070062472	0.08374964613082456	0.01683380769303681	0.0795292030992725	0.0901021219475884	0.07289020955634345	0.16170582247963142	0.0616582630531351	0.22984685377170513	0.04343036381339727	0.2919629931117752	0.016505072883955356	0.33626593771738233	-0.023596371485792647	0.27825486390963555	-0.02555014558971079	0.21595410746311133	-0.023571074380040434	0.15096662069079453	-0.027277994320991386	0.08478199212242427	-0.035840223765984794	0.018087860191985584	-0.04738479005687322	-0.04781860781926907	-0.06226003473390416	-0.1117719600204832	-0.08158943264072732	-0.17311730867380526	-0.1055474751649805	-0.23414734581781496	-0.12720192277994657	-0.29755805157282333	-0.1389194692639079
Pe.ven.19652	-0.34582769210896763	0.07982714606275644	-0.27442957945104945	0.09013174492142084	-0.20140997436342253	0.0939467935410104	-0.12781794140605707	0.09508308786766373	-0.05406180145522173	0.09198288990004111	0.019538188391077856	0.08567396860723916	0.09231515006524156	0.07792886191817222	0.16278071946066225	0.06556504095738003	0.22942682397082628	0.047265298044782036	0.2889866296333401	0.01743204556195225	0.3265912459231126	-0.03557499111573069	0.27301440382589365	-0.026104718600312535	0.21333267103773318	-0.021412540585686722	0.15003640506219207	-0.027347005483101046	0.08510011941151971	-0.03742018292296641	0.019332369998593696	-0.050255175142981945	-0.046014135151216606	-0.0661850217447878	-0.10988514272691896	-0.08626849252659576	-0.17205175493396163	-0.10933920502469664	-0.23333546019487084	-0.13277703890760806	-0.29562124498850667	-0.15215250532795072
Pe.ven.20947	-0.3479674691695945	0.09112420297334811	-0.2778483463335892	0.0881299292349259	-0.20623659513777215	0.08936096791030712	-0.1335671457870563	0.08828871580989843	-0.060070491253983054	0.08576372865275673	0.013781050046223719	0.08221460704210132	0.08696859457197033	0.07448048110870628	0.15826581241361526	0.06052159032699748	0.2266533779191326	0.04440500099289007	0.2886098024127905	0.019613205559233057	0.33562503097285024	-0.020117183168223876	0.27791623568788193	-0.02351503059066712	0.21689701702772027	-0.02905839017502279	0.15291922289495152	-0.03487559193822612	0.0875711615934693	-0.04216315180699456	0.021883170667609465	-0.05388776006461751	-0.04349658754003528	-0.06795384449630021	-0.10753015098619238	-0.08454168272215198	-0.16975751242874174	-0.10289000573662549	-0.22998594889221757	-0.12380849284334598	-0.2906302286790331	-0.14109129606898888
Pe.ven.20948	-0.34572366549791944	0.10050501475119013	-0.2781522979390314	0.10437701462214144	-0.20936562289040445	0.10470224684097296	-0.13960312627157762	0.1002107232074932	-0.06800520105796351	0.09294922837453894	0.006078170714139353	0.08659319192336062	0.08138799399794822	0.07806033411052118	0.15555570874494706	0.06514820675238192	0.2254031079781964	0.04529341809413805	0.2874512547637508	0.0188256735110941	0.33086409283387425	-0.024083217399505114	0.2769396158468499	-0.03276045946025409	0.2167880660469387	-0.03729481554159583	0.15220632768682507	-0.040773372904542325	0.08572281667301997	-0.04651932135532574	0.018984142616172657	-0.052455018148597606	-0.04542645816819626	-0.06354479706769141	-0.10517683485040723	-0.08450621123996356	-0.16023636702574737	-0.11325254564496934	-0.21377839013469072	-0.14232760918798837	-0.2719133340667246	-0.15914768423739906
Pe.ven.20953	-0.3394336012811007	0.09833179817395452	-0.26906516829963006	0.0967506278823851	-0.1983388565611292	0.09405476474069706	-0.12792558835478157	0.09027947557153286	-0.058034933764236685	0.08586683654355222	0.012044130766515782	0.080228719598558	0.08319980783435035	0.07230097785804504	0.15477399239662787	0.060613081869489854	0.22461588884027298	0.04334321089231483	0.29050199920635683	0.01710572336885375	0.3422651714820337	-0.0253172836221517	0.27968930137414905	-0.01849967973617253	0.21438719817449983	-0.020283313576065144	0.14774359329529205	-0.02629246125857322	0.08085316794671425	-0.03411179151219483	0.01508962840107617	-0.045770750773245564	-0.04659538448554854	-0.06974945354488496	-0.10582543649684634	-0.09966314351494798	-0.1689409567736963	-0.11890104311035492	-0.2331656274705331	-0.13435582925002437	-0.29783832623038675	-0.14593046660076828
Pe.ven.20957	-0.3415659246884894	0.08852986041310985	-0.2723960323478973	0.09223363258185083	-0.2024585676537983	0.09502344412342001	-0.13175544859114327	0.09295220732598143	-0.05988219228819228	0.09059058525477147	0.013120729990703836	0.0882594315540339	0.08612143717323913	0.08056670471784633	0.15750906715908936	0.06578750096148818	0.2260181737699941	0.04521563301386581	0.28935157839542486	0.014374609125687013	0.33632579734129314	-0.033612327764296304	0.2774404750380776	-0.027853549223020663	0.21485938791486656	-0.02460523424889266	0.1501417953752295	-0.030279084586392946	0.08410432284086826	-0.0381824137981827	0.01758608046478193	-0.049099795181556695	-0.04807421830916887	-0.06288317796726067	-0.11048267263170111	-0.08469730396812686	-0.17002627573804954	-0.11079205095432598	-0.22739531988951905	-0.1383379739336535	-0.2885421933256094	-0.1531906974463458
Pe.ven.20961	-0.33874963195941266	0.08723169675728558	-0.2677939647098696	0.08912208850137393	-0.19620583529384178	0.08811368409984582	-0.12421832599147847	0.08647834408896352	-0.05204260706339281	0.08289068295302744	0.019974544930884536	0.07626663198385389	0.09110206765510317	0.06730081358084547	0.16030342266603348	0.05444862051362086	0.22851209725296656	0.04149254694418941	0.29352980079269747	0.020310421601722875	0.34019278728182306	-0.017711576568419027	0.2785842476379266	-0.015528220629345058	0.21315942560622567	-0.012851447267544523	0.14745639444904793	-0.022084462774571913	0.08273469076276038	-0.038855168010184266	0.016185074525117773	-0.05105636727793416	-0.04997186342283914	-0.06698988806825248	-0.11532003180504952	-0.08576335344612192	-0.17909218031998037	-0.10771204730517199	-0.24216892394445172	-0.12945106924763305	-0.3061711890502708	-0.1456519304295507
Pe.ven.20962	-0.34808791223228763	0.09395426243351275	-0.2801482484131692	0.10013048755087074	-0.2107094102117401	0.10086095011849004	-0.14015358646310475	0.10014891025621708	-0.0683100104487557	0.09353970736649171	0.005317108339347312	0.08672035052778587	0.0798477422729556	0.07852274133783091	0.15314461483857628	0.06367055481911746	0.22338195685532794	0.04431636876515127	0.2873808338461938	0.014164385674318138	0.33531786765703064	-0.035211894378381375	0.2782558467255472	-0.03135975657173523	0.2169528702851988	-0.030969649891572387	0.1528742180627718	-0.037503473123978746	0.08713964147972601	-0.041599531807216095	0.0216125059680436	-0.04970756604928804	-0.041896460055605454	-0.0643126625575935	-0.1026777384936731	-0.08383364035612645	-0.15993573497661884	-0.1093175368299468	-0.2155648557821965	-0.13633092509352665	-0.2737412492535677	-0.15588208219042077
Pe.ven.20964	-0.35100407863469224	0.08147040664111799	-0.2813602815944607	0.08663418680302187	-0.21038891738582477	0.08896709585154523	-0.13840647571484307	0.08951364464676427	-0.06537013203486802	0.08650431028567698	0.008628389303354553	0.07988711508278762	0.08314781835954813	0.07115242191563967	0.15684174130244186	0.058980152395425214	0.22730375859275848	0.03901373203876039	0.2924428803876141	0.011836670490747096	0.34079616311984473	-0.030013753915340197	0.28198474165235876	-0.02930315521469133	0.2189457305722617	-0.02801250265861111	0.15349782868861409	-0.029614082970134105	0.08711619186712191	-0.03504627477743658	0.02083763910433359	-0.04385422917262311	-0.0438841737435691	-0.05747774992011685	-0.10604216497756747	-0.07730427900947304	-0.16684421417398146	-0.09738297575411844	-0.22424850743801855	-0.12357927343850986	-0.28399393725242633	-0.14237145932043144
Pe.ven.20965	-0.3371187775182435	0.09880976298988224	-0.2698985093735994	0.09370952771854671	-0.201296322110887	0.09010802989892193	-0.13122322497151975	0.0876819817896711	-0.05938819665750866	0.08644664544972885	0.013832407780773753	0.08152325020158775	0.08746571473280557	0.0749720495061392	0.15948974046783437	0.06262711846250288	0.22804587678178867	0.04744049659245767	0.289437261946145	0.02227464016191797	0.33752343626149617	-0.016253664639212267	0.2780147466318038	-0.02104530621144554	0.21626544147310564	-0.029605091592517077	0.15097020472064362	-0.03638757765712607	0.0838013650253322	-0.0438457744558763	0.01620990098500974	-0.054447808476154824	-0.05055158931589343	-0.06695019946566096	-0.11480892635118023	-0.08347777572781698	-0.17484565997049656	-0.10692880357990116	-0.2313599207660663	-0.1346016202419325	-0.2905649697713437	-0.1520498807237125
Pe.ven.20966	-0.35374219591674694	0.06467848895119549	-0.28209412407669654	0.0723552855564154	-0.20923802425925642	0.07621506909985984	-0.1358811082102568	0.08003643678069511	-0.061666811080731535	0.07933817495230545	0.013639749174102905	0.07625945530409914	0.0892344340114095	0.07034774003978835	0.1630038169667057	0.05765813434714048	0.23280883149741807	0.037718900253480306	0.2966806663981153	0.008447473904470884	0.3423911694216329	-0.03707056797724413	0.2838004133000576	-0.028063296198528237	0.2206984360804303	-0.02226448253430427	0.15462709393047058	-0.02579310456018824	0.08674629781190696	-0.029411733185792162	0.01826860911618749	-0.03348945516020305	-0.04868735082219003	-0.043140052710623655	-0.1118624045874018	-0.0638830519601567	-0.1717332692096233	-0.09153671001911214	-0.2321521490302102	-0.11585259823449628	-0.294842080515324	-0.13255010664880165
Pe.ven.20967	-0.3487163226225573	0.08400630528066443	-0.2779602030629643	0.08873872211685259	-0.20600342800535787	0.0902582154266442	-0.13339664437899432	0.09113054162505844	-0.06018284258129239	0.0850941853248158	0.013990005998016315	0.07980229271070141	0.08804323336813263	0.07376266391663273	0.15982354169426943	0.06101096741637726	0.2274340474463463	0.044133091914738666	0.2878612529978868	0.019558726777602203	0.3350965094855818	-0.018124682555316476	0.27747330485412447	-0.023357340604315838	0.21762653342972177	-0.032457376112497674	0.15397304680406618	-0.03739885354385881	0.0881817163429168	-0.0437832588474896	0.021401645667830278	-0.051359800730228916	-0.04450912901003894	-0.06272800726634642	-0.10796141937143652	-0.08091971410017104	-0.1693151806518299	-0.10307294120824036	-0.23052489041036103	-0.12350240959407957	-0.29233477799406027	-0.14079132794754304
Pe.ven.29830	-0.34211235619820807	0.09163898891527261	-0.27112631655867653	0.0927258835045971	-0.19926736608519968	0.09488323111003444	-0.1270458348487469	0.09584478791276727	-0.05469961857287611	0.09316033899688024	0.01762218722992018	0.08924777178963342	0.08920720847360789	0.0813988478670821	0.15891675324158144	0.06720907937707622	0.22543446906060408	0.0482419137143851	0.28566997392490373	0.01991995377142087	0.3307696306548452	-0.02583345498716591	0.27334993930217344	-0.02415303910895998	0.21282596840028184	-0.027926254955184297	0.14942815092438494	-0.03296432700837	0.08470997268993222	-0.04136304725291047	0.019544109550954807	-0.054556349007652834	-0.045099430671139196	-0.07208388589987959	-0.10850426903166167	-0.09328353812690302	-0.17069118581423326	-0.11587962356449663	-0.2330107984134147	-0.135396871619457	-0.295921187259034	-0.15083040542816975
Pe.ven.29833	-0.3416801682177789	0.07475490630128047	-0.2683299605939632	0.08195570551902062	-0.1942953431601037	0.08526210425395853	-0.12044495297427585	0.08668693553363138	-0.047254659213680925	0.08471183866835214	0.025158376884152806	0.08045476709089205	0.09646246364940658	0.07338971980309213	0.1658857836446778	0.06331424044149062	0.23172989299245944	0.04697291848059929	0.2914106668825603	0.02174998984330359	0.33279576771729286	-0.01999748391418836	0.2748471461478208	-0.018151764368079512	0.2128899469470762	-0.019564413829337664	0.1481645100190664	-0.024906316816959977	0.08239873622138175	-0.03574467122410831	0.015948992816491925	-0.050180913695843765	-0.050022083888826105	-0.06908584829394772	-0.11507022066553436	-0.0916301146027507	-0.18006071769588114	-0.11241032692909589	-0.2467516130068192	-0.12410597240384419	-0.3137825645055238	-0.13347529985746445
Pe.ven.29834	-0.34305871747128636	0.092992488795973	-0.2728373753406646	0.09823170429940853	-0.20157046506064966	0.09878297129098565	-0.12984018031542008	0.09802994918497873	-0.05784304639073372	0.09411632735569239	0.014336845737452891	0.08796757559978341	0.08618060472693831	0.07983235543426104	0.1564483172472356	0.06689517817507937	0.2232007953271017	0.04529621347464102	0.2860672209198235	0.018441087092408187	0.3326475924883856	-0.025233521871357703	0.27457944820520114	-0.025902312259855148	0.21289871822918702	-0.027365372377463962	0.14954330131219296	-0.03347921977813083	0.08505492145636842	-0.041855110139662005	0.02045110491712656	-0.05567066967327463	-0.04369209364074241	-0.0723138709867908	-0.10624490076632753	-0.09307001778636001	-0.16709164335572912	-0.11667154707849664	-0.22848825697867922	-0.13661436640111968	-0.2907421912467808	-0.15240984235069988
Pe.ven.29835	-0.34175361617931405	0.07491205329189847	-0.27052487224164723	0.0808023152702364	-0.19917422412276098	0.08900324074176591	-0.12702827337985803	0.08879581371100867	-0.054347710221633476	0.08609257440296414	0.01848165703720906	0.08025362390335704	0.09100186483567423	0.07237580130067141	0.1618148733401238	0.060572652396820366	0.22913492936424829	0.04340325681541449	0.29136101799436587	0.016625038804181445	0.3378843391515413	-0.028018865045303182	0.27852704675406365	-0.019176429611764356	0.21582667928290492	-0.019485580848726307	0.15101388281554	-0.027357996681276593	0.08455641747368059	-0.03590564140616148	0.017311593106196947	-0.0453683219912398	-0.04843858298000266	-0.06321232486225983	-0.11388251385293559	-0.08197008293756325	-0.1775872132019695	-0.10401191550074684	-0.23980290480206784	-0.12758046878088689	-0.304374390173359	-0.14074874297238962
Pe.ven.29839	-0.34979923731774565	0.09189734253286526	-0.27926702645967016	0.09715753990387346	-0.20758025827819598	0.09881277038689947	-0.13540605507520082	0.09794777345349781	-0.06305298488663302	0.09435703904472663	0.009048626952980681	0.08706132712932746	0.08089570365691802	0.07702500728038604	0.15250663339374665	0.0627980563441676	0.22188702851099265	0.042527983198211404	0.2864878970598217	0.01356309618269369	0.3348795255520504	-0.03754704386544677	0.27746908906786205	-0.0264856555935732	0.21555066076842602	-0.026524877789346958	0.1513941324986057	-0.03148671829354407	0.08672826189609577	-0.033494127596383275	0.024362944553222333	-0.05080718207687635	-0.03784742459387606	-0.07146848727388948	-0.10087339463395542	-0.08907877543002922	-0.16096988595059764	-0.11360504607439785	-0.22203468751442998	-0.133889072268893	-0.2843795492004173	-0.14876094919426885
Pe.ven.29844	-0.34755709911374427	0.09528807652456518	-0.2774120117756864	0.09604886334553554	-0.20576202080758507	0.0979945167636792	-0.13316923494476096	0.09700686505572886	-0.05976120122300037	0.09433877813583864	0.014043969587460816	0.08957771157380287	0.08724067673473754	0.08171803753725623	0.1584053821247743	0.06891882644570661	0.2254384509460961	0.04940532222362635	0.28470400446561145	0.019086899886973388	0.32690234827114684	-0.026873877829032347	0.2729444203241318	-0.031140502181160656	0.21420119311020336	-0.031880506035571056	0.1516732521661161	-0.036537124217425276	0.08722631486388607	-0.04478172009967363	0.02221882009060835	-0.0573962178773602	-0.0424447907243288	-0.07187255963151715	-0.10547474351866623	-0.0888667070883781	-0.16509593754081162	-0.1123938317041737	-0.22457376455551448	-0.13356793278114962	-0.2837480284806748	-0.15407291804727113
Pe.ven.43586	-0.34367626987225075	0.09259704149487798	-0.27395426340247503	0.0982855724015823	-0.20293476143671008	0.09906674727472291	-0.13105044043648903	0.09819253825065051	-0.05860751839741614	0.09428642085604186	0.014004106387277934	0.08796867166675348	0.08620098371492253	0.07868505616988272	0.15695273116781355	0.06555504113508638	0.22390046580192943	0.046961144192018876	0.28423254533551373	0.02022337749345688	0.3315298887485535	-0.017904491559608743	0.27422954966767094	-0.026067276620136928	0.21428124904026058	-0.032801302436867706	0.15126365936133523	-0.038736219826756346	0.08640631452705802	-0.04499651743745295	0.021490191061116822	-0.05720355286317645	-0.042509877764927456	-0.0746423767645053	-0.10597315156873399	-0.09268502329487405	-0.16845870886449335	-0.11051347020196364	-0.228109419792111	-0.13415219617337004	-0.28921727327784524	-0.1521191837563619
Pe.ven.43588	-0.3446739372705169	0.08599501191631381	-0.2733469143512074	0.09017827294540709	-0.2013307307635578	0.09493667230848907	-0.12891989006553603	0.09536609523720023	-0.0563393877215851	0.09153075490947361	0.01625279687969015	0.08501658804629783	0.08833805759295847	0.07592080974183574	0.15876453851195774	0.06303965599910297	0.2260641615187215	0.045188499164957305	0.28812190582529723	0.01900396040339121	0.33335168442700985	-0.02537690665998979	0.2756001845509239	-0.023200380196417444	0.2140212955102493	-0.02474614804026476	0.1502320009466876	-0.03170112263659156	0.08534844590154664	-0.04149606224682023	0.019778979752649088	-0.05252890871499397	-0.04468211521964233	-0.06953358578538345	-0.10828428562477309	-0.08908087493957109	-0.17036001729915323	-0.11137455709978242	-0.23225335523839385	-0.13185063244105477	-0.29568341786332575	-0.14528714191159942
Pe.ven.47346	-0.3407496788767836	0.07945223116215945	-0.2689337192102128	0.08633573197369632	-0.1965852817589295	0.09080573459402361	-0.12424802220458502	0.0927592267535006	-0.0522362162433247	0.08910006559869146	0.019448650423886365	0.08436519930120669	0.09032413078168354	0.07524290076697454	0.15996820479903995	0.06239968284634509	0.2269328953648303	0.04280535373169391	0.29032140888689795	0.015928817190432452	0.3360741123797556	-0.02959968931621451	0.2766193624775998	-0.020624981021973576	0.21328191391056736	-0.017526868493842294	0.14857415125884868	-0.023833619627794587	0.08311293052172454	-0.03284156551570343	0.017741536954481642	-0.04776510840287901	-0.04717468422637699	-0.06718639239130522	-0.11122364418055211	-0.09051012768008702	-0.17541468908680063	-0.11287297161149124	-0.23999541589864012	-0.13215200432874574	-0.30583794607310993	-0.14428161552868762
Pe.ven.62236	-0.3512151405725764	0.11021043337310253	-0.2823937487914929	0.10846873809244748	-0.21175744563192925	0.10477908611893108	-0.1399062960272145	0.10162836192569624	-0.06709917854210504	0.09514807951708144	0.006619685664864313	0.08790865288558128	0.08026894136131883	0.07896188689730782	0.15237868538956276	0.06749330497823056	0.22052413243397626	0.04977645710838919	0.28133975622670726	0.020324271306169872	0.3274846539635805	-0.025588237647500803	0.27351789269586063	-0.03071802311512259	0.2153469275213436	-0.03395320049243199	0.15372114888810015	-0.041422032613770754	0.09022045710056792	-0.051441429459287646	0.02616409156410216	-0.06299799763534465	-0.036896487945898504	-0.07692397986253585	-0.0976468264618149	-0.0949426696923859	-0.15578548921674734	-0.11661950486502658	-0.21333290163712937	-0.13673997781532238	-0.2715528579830763	-0.15335221900420848
Pe.ven.62238	-0.3334039633976571	0.10508927925324602	-0.26591827311037625	0.10347067748134875	-0.19759248656245731	0.10190219750337831	-0.12847366664697193	0.10096587914079705	-0.05818021109787387	0.09523089211682348	0.013694766647797538	0.08768415769591337	0.08639215811116847	0.08031097206073484	0.1578589721205013	0.0689664382180295	0.22541993689997086	0.0505838923561385	0.2864115459090909	0.0240769978629701	0.3314538893022682	-0.0191088769724594	0.2738290212893612	-0.02430340603641437	0.21248730363772925	-0.030971084517744912	0.14776977619512943	-0.037996127703532195	0.08136856536191442	-0.04688780018893722	0.014859023816477395	-0.059448412670823875	-0.05051049851106806	-0.07378758829102433	-0.11298154267447054	-0.09242175452121282	-0.16991634668912492	-0.1217476938639926	-0.2272424572953506	-0.1476571112826794	-0.28732551330605816	-0.16395152764055881
Pe.ven.62420	-0.34083957962986905	0.076196096362404	-0.26918509214610253	0.08319748067616992	-0.19675469191076636	0.08577932329549684	-0.1243720201831674	0.09043896810160737	-0.05201149434363443	0.08862258069548497	0.02013615998066999	0.0846265983338225	0.0916893021171553	0.07757909425305345	0.16202941119274658	0.0647763285079446	0.2292069906442115	0.04421339132617156	0.2906424289014655	0.014865762610658792	0.3358109903682235	-0.03183092383410935	0.27683222597212603	-0.02249890843910443	0.21405393631924968	-0.022579805917735528	0.14870592240167968	-0.023945746501804047	0.08243141295722227	-0.028523614744315598	0.016965262295615447	-0.04441569446474962	-0.048281566721187566	-0.06457989148502419	-0.11330814807351437	-0.08613122457514008	-0.17713386445796017	-0.10973686816641341	-0.24064969615272017	-0.1315579717327851	-0.30596788953144344	-0.14449497430163266
Pe.ven.62421	-0.34691255544866795	0.08003872550354021	-0.2740230869221106	0.08521262062261747	-0.19997173851942332	0.08737840943331965	-0.12553748135562134	0.08720908244974282	-0.05128562262291428	0.08575815162069131	0.022300938906868698	0.08275014580944379	0.09439591809722747	0.07535272986264278	0.16401996998563975	0.06499870946274053	0.2292248922394747	0.0483951412626639	0.28773311085464215	0.0224762831907118	0.32981676809048116	-0.01888094235556842	0.2737953057302057	-0.021311509146442684	0.21416924106923033	-0.02492724739586296	0.151430685344613	-0.03239327893926872	0.08668927731406811	-0.04259507227276796	0.02071056749244775	-0.055391819559048996	-0.04543879470468172	-0.0706421195577689	-0.11057850748348738	-0.08956007039174181	-0.1755718120727827	-0.10632022304897312	-0.24045759350870294	-0.12059521873287325	-0.30450948248650656	-0.13695249781779745
Pe.ven.62423	-0.34704434155340635	0.08392406543917007	-0.27471173980640795	0.08937077254745368	-0.20151987644389838	0.09369015090354496	-0.12808723296066088	0.09387664929250374	-0.05514014287446298	0.09136461873939247	0.016886064027164586	0.08746223708301565	0.08787334654321877	0.08004677090270865	0.15730460911776445	0.06646998713780299	0.22364007504894903	0.045537103842139534	0.2853090130071078	0.015027930765998052	0.33210860568030814	-0.0357944051633514	0.27501494322459813	-0.022778537276932007	0.21419886685297843	-0.022029563457798676	0.15119106956454517	-0.027310298715985594	0.08691745164144345	-0.0352047271631494	0.022814977190330453	-0.050534614577088764	-0.03992098830868333	-0.07411570512983771	-0.10415572025469086	-0.09492392922400028	-0.16929318732835458	-0.11215142533235145	-0.2342440523952779	-0.12862099657770537	-0.29914173997256505	-0.14330608403552886
Pe.ven.62424	-0.33453381627037315	0.08131648790584754	-0.26302544158142727	0.08469098025876971	-0.19117644789440433	0.08666806694712241	-0.11916295824275322	0.08611192479320182	-0.0472188316081644	0.08547697749723097	0.02432388902919158	0.08264991879343878	0.0949932247032075	0.07576648466912937	0.16420877429852937	0.06435893036234551	0.23070229019862606	0.048207047071922526	0.2913528549550644	0.01994952139615589	0.3361818808679109	-0.02098639453894091	0.2755220762744349	-0.018742101150272403	0.21207107010197204	-0.017272646453442377	0.1465976749810236	-0.023457562315190784	0.08013881129294612	-0.03373817990367094	0.013659714335501852	-0.04994784066977398	-0.05240734457692112	-0.0705873321095878	-0.11871268835873829	-0.09075438333970853	-0.18365365726759314	-0.11255740225164582	-0.24700245379580293	-0.1346161753929654	-0.31285862144223	-0.14253632156996549
Pe.ven.62425	-0.3376172904443772	0.07491731663102652	-0.2656987703097464	0.08214109533546013	-0.19320516959883924	0.0855501449212882	-0.1205790305291889	0.0858165185353273	-0.04804591181177831	0.08415070766220596	0.02426427528124069	0.0798270417254012	0.09591273418884036	0.07296768110948404	0.16598631114029974	0.062497818946341384	0.2329245434723193	0.045088609630578896	0.29394138316146184	0.018924194052648433	0.3351794394351288	-0.024169900775440734	0.27639698514099015	-0.019920732380868902	0.21297658484023224	-0.0182024032257337	0.14692908449354633	-0.020722839052846893	0.08035515168007432	-0.03142070576320547	0.013165303283354943	-0.04519075758710802	-0.05331732041416994	-0.06336271045333314	-0.11875934445368352	-0.0847450286958533	-0.18256035766612097	-0.10906368320486402	-0.24633860422273562	-0.13084018110255008	-0.3119099966668486	-0.14424218630795774
Pe.ven.62427	-0.3507720816981449	0.09297232254905871	-0.27884047687141655	0.09769589865794756	-0.20538940466269495	0.09880716547040676	-0.1314704504088089	0.09927103461466219	-0.05774289178371313	0.09714831443676315	0.015157944570545076	0.09193362324771055	0.08665682827522243	0.08275722033873928	0.1563873597195747	0.06850318451882159	0.22332995871965627	0.04880469583877379	0.2831147033399348	0.018606379352218268	0.32579042949023707	-0.03139584213678938	0.2715161940462589	-0.02900174580549056	0.21272472022976943	-0.03097752047238727	0.15058833242570815	-0.03232665015750143	0.08795662668955487	-0.042545611101807455	0.025163513750817854	-0.05900417718757686	-0.03780137260026082	-0.0778662338843223	-0.10073700415643416	-0.09695579928878525	-0.1635357155004511	-0.11410598235388436	-0.22499208790092173	-0.13327147969360337	-0.28710512567443325	-0.14904879694295337
Po.mon.36494	-0.3507105693247111	0.09822097653810413	-0.2803653401185061	0.1004373945576792	-0.20866109423591722	0.10102842268157222	-0.13624951640921373	0.09870450681172072	-0.0634692155676544	0.09307876486148738	0.00923228789261631	0.08499479010822249	0.08113434663295363	0.07455064538415114	0.151909397658476	0.061763499563543774	0.2204341720084141	0.04351983787604297	0.28533734489449614	0.01869882030703831	0.3342846524096721	-0.025878334735679118	0.2765085099377942	-0.024637750818883433	0.21492735763839393	-0.026788079162830235	0.15203436091400635	-0.03485121653076579	0.08871682831631933	-0.04521409696415579	0.02611454586958617	-0.06202799405693958	-0.03749587485758982	-0.07513762546803845	-0.09957135289576421	-0.09283723472666844	-0.16064375798296626	-0.1116825786125119	-0.22138998831452172	-0.12951560420097302	-0.2820770944658834	-0.1464271434121162
Po.mon.36496	-0.3506915623481422	0.09057602031047382	-0.2807841863579442	0.09490679707389352	-0.20960662283487433	0.09765573350329626	-0.13763362466449855	0.09904329758447994	-0.06499360417153482	0.09634529055568931	0.007962593988410517	0.08904642874107056	0.08049667913286697	0.07732458119083713	0.15162641896476156	0.060909881741639305	0.22066964450063076	0.039618427533686475	0.2868649965165413	0.013430971772506371	0.3364942349752943	-0.034286650856581294	0.27841393925474683	-0.027147412118645783	0.21613560009683888	-0.027317397107396696	0.15267166317196096	-0.03280223364449197	0.08898628672036801	-0.04222712515898913	0.02477905124725848	-0.052822042220318485	-0.038725537520561376	-0.0675066988180168	-0.10084971871240742	-0.08618658933813049	-0.16116691386200557	-0.10809726424461946	-0.22005766455299586	-0.13164008115546702	-0.28059167354471415	-0.14882393534491561
Po.mon.42060	-0.3557047299811188	0.10283967870039118	-0.28718075498795054	0.1073665466532956	-0.21674781324056552	0.10771838939042494	-0.1450536650293467	0.10474275990327739	-0.07216754961430165	0.09878035647592154	0.001614945116823082	0.09022292279031659	0.07534977365874138	0.07834202596938133	0.1479177581817441	0.06275329308390257	0.2178312975222512	0.04230160146315737	0.28254687573701714	0.015030664390847152	0.3314249805920549	-0.026752212825758653	0.2769253425782193	-0.035362203648404436	0.21721733210411673	-0.035965638534873716	0.15512120689546322	-0.04175113922675058	0.09204045645890971	-0.04960796483784058	0.029008336290133066	-0.06073116076602121	-0.03336955833219252	-0.0725316613054036	-0.09317196133026463	-0.09036960266218513	-0.15078468180786384	-0.11177146970049184	-0.20793805038985477	-0.13236755514605986	-0.2648795404220149	-0.15288763016712603
Po.mon.42061	-0.34770200900461523	0.11030590086347457	-0.2796337264526727	0.11245892613740202	-0.21021075836950678	0.11174695020856673	-0.13991158278252755	0.10819217311357882	-0.06877563118642409	0.1018135576235411	0.0028685557398699553	0.09193076005047093	0.07472657840201169	0.079493199750787	0.14619936221428873	0.06333873720326932	0.21606499132226856	0.042922594095652924	0.28251541669791647	0.017588642138654485	0.3336006813814046	-0.024813731237778816	0.27598600814571744	-0.030581695679999465	0.21414613267804242	-0.03340789329293333	0.1511360652380168	-0.04066531794068298	0.08788429020009104	-0.04811082343926891	0.025811883429667296	-0.06259989141372412	-0.03552013917370636	-0.07931472085983607	-0.09559568719249913	-0.09804182745739476	-0.15358249373598765	-0.1202418131004617	-0.21063266857752425	-0.1428197990626946	-0.26937526897383113	-0.1591939277006232
Po.mon.42062	-0.3513539513995875	0.09403371261400985	-0.28056336347477634	0.09431598184797363	-0.20845650707765745	0.0947152567735248	-0.13563900268767998	0.09354317785137481	-0.06248587835902627	0.08999160214150204	0.010520461946676475	0.08326903698868843	0.08259969614799376	0.07222720094671695	0.15328561361937718	0.05774716412061416	0.22221308633167772	0.04031398997567505	0.28711489491949593	0.01788641339274919	0.3371298383092606	-0.01750924035553242	0.2784841799962247	-0.02429638759325002	0.21628327097957883	-0.028374415343453745	0.1526451831012189	-0.033455280226640204	0.08920510232364315	-0.044907968120987046	0.025197129008365213	-0.05761953093612931	-0.03878011639466582	-0.07167402052270523	-0.10151682128323489	-0.08963650007700491	-0.1636925256229405	-0.10704154486588083	-0.22533909225638538	-0.12383845251889482	-0.2868511981275586	-0.1396901960923504
Po.mon.43592	-0.35440255495294853	0.09306587256841034	-0.2844468262675161	0.09554967199140488	-0.21285115161707674	0.09562619287475912	-0.14014801269118507	0.09435754470295418	-0.06673248158536044	0.09078389972557269	0.006791320134760949	0.08367294994566428	0.07981269233289413	0.07415652203849665	0.15126935592395938	0.06065275665587424	0.21991325147209798	0.04003086914214072	0.2861774187751949	0.013992917790805075	0.33778639158868334	-0.03163379836718393	0.2792882402007955	-0.025626498624113425	0.21748003381292286	-0.025698194587117973	0.15491869712853928	-0.03350483255451655	0.09150028086768762	-0.04319691538926662	0.027607761713273518	-0.05542765649924121	-0.03582133965971583	-0.07057117036646568	-0.09831495817863392	-0.08755304323734074	-0.16002183703728465	-0.10386916877826977	-0.22017597770899308	-0.1226480874198101	-0.279630304252095	-0.14215983161275628
Po.mon.43593	-0.3534838671385482	0.0952207621824768	-0.28392984470220073	0.09702966073527577	-0.2127132307236972	0.09695588872394131	-0.14028825766465625	0.09500981356159467	-0.06689065779789326	0.09111766051030393	0.006788609900776753	0.08360267391368145	0.07971568075741199	0.07193544495235675	0.15126537571759646	0.05728530060604152	0.22078022056607202	0.03891687057373547	0.2868236692762848	0.01735488655642893	0.3379551762933959	-0.019276082397561622	0.2796572681612087	-0.025694828331887368	0.2176168648068262	-0.030753521884566683	0.1542172356116836	-0.03668672799216225	0.09084101085898758	-0.047722572246726075	0.026906675754668173	-0.05948596933245008	-0.03701646005128298	-0.0712723379569751	-0.09972837643401679	-0.08520169266650203	-0.16019785797334893	-0.10366415529123171	-0.21981213073082476	-0.12226761984636766	-0.27850710448844274	-0.1424034543694061
Po.mon.47358	-0.35283105015941746	0.10574506028740278	-0.2852075072836125	0.10756798276780051	-0.21599596949545632	0.10758510167768341	-0.1455954432371267	0.10438801806221677	-0.07398953976103809	0.09811099638199	-0.0014075876858814403	0.08896347782216207	0.07145618055056167	0.07643294070296541	0.14382827553711733	0.06041568569213671	0.21477303179032453	0.03933212775961399	0.2838474214770584	0.012721167400785965	0.33972492223125533	-0.0323546608870597	0.27993404838090014	-0.030074333273975615	0.21715059585458996	-0.031088548145175546	0.15411240268425463	-0.038129454657929135	0.09114127631881369	-0.04743390386425225	0.028469597535987386	-0.05893801112156767	-0.033167445479366266	-0.07300097540798292	-0.09277162939560288	-0.09143106797163383	-0.15048330638220128	-0.11284201722948503	-0.2079575788211243	-0.1329779435423779	-0.26503069466003587	-0.15299164245331823
Po.mon.47362	-0.35218455693793965	0.09147991863502991	-0.28266644655935913	0.09343534046314564	-0.21179543323951427	0.0970390394584707	-0.13981110671166533	0.09727626160951355	-0.06688157165659198	0.09422775101099302	0.006514173911827171	0.08634591239791521	0.0797875016971342	0.07565689647830891	0.15159118563652152	0.05994523524341311	0.22128648803388373	0.04057885617591642	0.28700615355182235	0.014154866490743698	0.33783288342434326	-0.030260189015408834	0.27934029104554253	-0.027969279576384218	0.21734407570325048	-0.02927857125648802	0.15387122955344132	-0.0353358153367529	0.0898502705088298	-0.04409391595203033	0.025440918389909285	-0.05404846961160819	-0.03817679931058431	-0.06749504403782665	-0.10024114239442793	-0.0847480377538876	-0.1606752654241196	-0.10415227469172361	-0.2192523738163669	-0.12645752773571972	-0.2781804754059362	-0.14630095299562013
Po.mon.48875	-0.35119440064993374	0.09129455748371407	-0.2814427241154747	0.09745738001448523	-0.21023607733203786	0.09778353606586793	-0.13813439684227843	0.09557242930710683	-0.06533079053524052	0.09011196938933409	0.007890463922709774	0.08190280963424412	0.08102426004501184	0.0735138372347272	0.15239788226368367	0.057997195705355956	0.2222231902208789	0.039017553486923554	0.2886927963909871	0.01597891710211654	0.337961681834698	-0.024569983506276094	0.27953322514963125	-0.026516023303192637	0.21666359570116514	-0.027225265174086688	0.15257953532582835	-0.032485121933656345	0.08863089604038446	-0.04298532764245484	0.024275101431953182	-0.0546197922077696	-0.039303491256112454	-0.0691755925147564	-0.10168649921667589	-0.08525859931911127	-0.16143807155654097	-0.10701756019858363	-0.22137391515626664	-0.12659423061453667	-0.28173226166637005	-0.14418268900945136
Po.mon.48876	-0.3539165241228457	0.11410712450992809	-0.28555420467457326	0.11384452528541143	-0.21500747819205976	0.11265210728995556	-0.14302908161340394	0.10987083329221353	-0.07018792257055959	0.10144601330937839	0.003154405673666729	0.09083694236703709	0.07604886341208611	0.07897783665522148	0.1472882028678852	0.06406411628399294	0.21538234687589297	0.04430416227489924	0.27707924386936855	0.019020034179898906	0.32449124399892987	-0.01428456119018505	0.2738452572852057	-0.03396084850734174	0.21660179086289177	-0.03929191764595463	0.15592677864010737	-0.04509227943092414	0.09410912720225631	-0.055973711221311215	0.03172412653908173	-0.06931389303395878	-0.030620983995157072	-0.08274658029724981	-0.09156607147197829	-0.0989322771282325	-0.15109633506256412	-0.11629628409532405	-0.20890304450959998	-0.13613658000974646	-0.2657697410146302	-0.15709476288770824
Po.mon.53022	-0.3476075631587684	0.10359462819973729	-0.27894026772153685	0.10456286665626444	-0.2091121753452982	0.10462974430954654	-0.13843253664936292	0.10161707816372992	-0.06681699276344041	0.0955167458094499	0.005471112273892319	0.08594323051411952	0.07791833536288363	0.07457996010266323	0.14940966675522088	0.06002972342242352	0.2185466973368362	0.04063099759138756	0.2843789675588782	0.017043360211299027	0.33729733113824406	-0.016461078149162547	0.27811058857068205	-0.02689138197601021	0.21577271349325797	-0.031288299248869694	0.15255165744857593	-0.039391991397487024	0.08860883099791285	-0.04808044688054106	0.024831474116118708	-0.060438448922498035	-0.038390760919099945	-0.07419879439086283	-0.09994125825209893	-0.09138567810185769	-0.158922533176121	-0.11379811670931618	-0.2172821344248913	-0.13574825258391437	-0.2774511526418842	-0.15046584662010107
Po.mon.60997	-0.3459988869867463	0.09542784372395878	-0.27802580295693463	0.09861327467383971	-0.20876157927682443	0.09934857282664514	-0.13830542059046494	0.0979882162157631	-0.06654957711094349	0.09284421313677635	0.006334660609471396	0.08509346240788779	0.07944512450015478	0.07417225105123643	0.1518281563953905	0.06069594999237472	0.221676240412575	0.041373502614278246	0.2875379963106843	0.015138767602034801	0.33951962886362963	-0.023157201637133695	0.279718370812298	-0.028128551703381577	0.21675299619892605	-0.029391093931752717	0.15247933212126985	-0.035943855288357134	0.08744511218799664	-0.0441682078642526	0.022546540487956533	-0.055556124943722446	-0.04160076612570389	-0.06828019520507894	-0.10373510487171159	-0.08480988945473075	-0.16289397200161707	-0.10721609102903382	-0.22052727419131998	-0.1315739719614698	-0.278885774788086	-0.1524708712258817
Po.mon.61000	-0.349377281017869	0.09392390672568063	-0.28020052505302867	0.09751223852515564	-0.20961085294348797	0.09842140400813812	-0.13807621552806734	0.0975195715176147	-0.06576802161883533	0.09287215783298933	0.007254538838352819	0.08606455479340022	0.08042235747368179	0.07601215498837739	0.1524158198280438	0.060952014067134894	0.22168277529049446	0.040969211147239934	0.2868979471700481	0.01595299739949641	0.33688367661269225	-0.028675563414448976	0.2785384958542642	-0.02623794310592202	0.21665546661334367	-0.03037445142539586	0.15288759512794486	-0.03630189888990134	0.08824776860108492	-0.04315038343780145	0.023487947113171863	-0.05191057878073753	-0.03956962996539097	-0.06786616981464479	-0.10100563428610215	-0.0877546655622269	-0.16122593353641193	-0.10867643019127271	-0.22073779969024102	-0.12937046871073404	-0.27980249488368847	-0.14988165767214173
Po.mon.61001	-0.3533349155164863	0.0824968637936813	-0.28337317033422504	0.08924409709149603	-0.21183979380813522	0.09081571523519588	-0.13928414394229777	0.09045040486994553	-0.06605496036960544	0.08597548851114842	0.007614268755970228	0.07857968263819697	0.08138471385704192	0.06865707886784217	0.15427319313528834	0.05545571228385607	0.22434723750722277	0.037423182457478665	0.28968481150205716	0.013110004895824603	0.34050557108537477	-0.03164870875484678	0.28212804120614293	-0.02210789981817088	0.22008072806598916	-0.0266951048034018	0.15551680780285687	-0.03047113941080097	0.09006354347147955	-0.03674977629862189	0.02459409336529842	-0.045389924857145623	-0.03907987230156891	-0.062275957976110935	-0.102155698965595	-0.08013613118971737	-0.16411008724026369	-0.09919297485851353	-0.2253137460174005	-0.11851304152453082	-0.28564662125914436	-0.139027571152805
Po.mon.61003	-0.35793469502217456	0.10243547743340753	-0.2894837903050883	0.10326242203571737	-0.21909598639189487	0.10098400333396398	-0.14734393891177727	0.0947574177339207	-0.07408898582630773	0.08803735255024492	1.0108450111389819E-4	0.08001101364187056	0.07457613288070954	0.07069182840071583	0.1483957052284593	0.058162979291986126	0.2200421562079693	0.040665622821163205	0.2869202243830627	0.015416953305421324	0.33833299058824656	-0.028841175523922985	0.28114965773382455	-0.02892664582430715	0.21964596361154637	-0.0312786424188871	0.15601730622806526	-0.03655172434258751	0.09196183933565528	-0.04483631101498588	0.02852447868772248	-0.057251424630112846	-0.033710060417808975	-0.07176492996160871	-0.0944670542838409	-0.0864977656482408	-0.1530398390764694	-0.1035428463133691	-0.20997175837334803	-0.12272520214623786	-0.26653143077766517	-0.14220840272415153
Po.mon.61004	-0.35815236821212504	0.077114834178366	-0.287283364895556	0.0832261499031425	-0.2148459202871104	0.08690077229266308	-0.1413095771564504	0.0861204353085906	-0.06683903623273911	0.08407084563114528	0.008071315729381079	0.07785548537652656	0.08285081135421847	0.06861748845372838	0.15656091446645232	0.0554724673215414	0.2276952768310527	0.03797851155344008	0.29282096839445726	0.010471583645763193	0.3400162948474106	-0.03506288423590523	0.2827035834235514	-0.029094965630221528	0.22056921123008472	-0.025221939254463782	0.15568530924284701	-0.027925040628002967	0.0899295400069571	-0.03309593482476712	0.02453644686840816	-0.04385510450258965	-0.04003150057540572	-0.057446383326396296	-0.10316570525123855	-0.07301433754120688	-0.16374933959697188	-0.09337602801403161	-0.22317905523058135	-0.11489388213956728	-0.28288380495664256	-0.13484207356775474
Po.mon.61005	-0.34718461160195413	0.09622341764199065	-0.27699392562984626	0.09688833796286125	-0.20566729849708096	0.0970323258545045	-0.13374091014715792	0.09404520048326162	-0.06130008881239869	0.08956957327801024	0.011349976754511083	0.08215697080088401	0.08366264850879845	0.07209399669775118	0.1547939707528081	0.05930522561060564	0.2235043375449662	0.041606441346198994	0.2882638883219185	0.01928850612071032	0.33605815004406314	-0.01789663520872506	0.2779138888273746	-0.02418232957267942	0.2153122581818986	-0.026146365210561302	0.15124875138846244	-0.03333009911801759	0.08676867226624288	-0.04384490712929527	0.02206748622580284	-0.056325153235416654	-0.042033689002646854	-0.07100531592123062	-0.10445516125804075	-0.08990048460472816	-0.16533046016738845	-0.11108005987664502	-0.22648174245893604	-0.12911126095898426	-0.287756141241397	-0.14538738496049536
Po.mon.61006	-0.34867878605382235	0.0988483176828018	-0.2800201101683958	0.09949913730340117	-0.20988846236955452	0.09735553243823138	-0.13864208202810774	0.09446721781164619	-0.06650634673595976	0.08961605304352446	0.006222240960561322	0.08228007179930585	0.07913660602931497	0.07222477292327943	0.15153551063962473	0.05881432232801887	0.2221040149913871	0.04107006863081859	0.28835023195159576	0.016598088840634267	0.33926188762835624	-0.024239504073406165	0.2800125142545319	-0.02578587480822403	0.21703200024347097	-0.028522868444710615	0.15235551609312856	-0.03319580786721721	0.08758288459958018	-0.04195237709391545	0.02323196701477306	-0.05396323631225694	-0.03965062431403083	-0.0707368496496852	-0.1013400659825992	-0.08902235683721443	-0.16162820214042078	-0.10823716964754748	-0.22095492313426168	-0.12757565420506126	-0.27951577147917167	-0.14754188386242317
Po.pal.bai34258	-0.35239761795819186	0.10244144333309546	-0.2850605831494173	0.10798092716841737	-0.216043107487504	0.10800400514776096	-0.14575826884382376	0.10497817547120841	-0.07429033892528192	0.09895643596211512	-0.002055447915816376	0.08740639546823972	0.07117646794745779	0.07490068490788028	0.1445397840504062	0.05999322913958073	0.21609594582470892	0.03766590896683396	0.2852736601471897	0.012215934714579081	0.3400368617714323	-0.029527719968913083	0.28064461131943946	-0.032257734022563045	0.2175483203845448	-0.03402867601667436	0.15361802887692894	-0.037145799329889484	0.09000095595179124	-0.044667830136445374	0.02733685028818901	-0.05693049545143027	-0.03413745127610634	-0.0709006733977971	-0.0932024475661404	-0.09033142366875285	-0.1508848692759986	-0.11150963625420712	-0.20786933915238998	-0.13296132448885947	-0.26457201501141725	-0.15428182754417896
Po.pal.bai34260	-0.3495957887033311	0.10331178146771745	-0.2816106727447191	0.10910094494681805	-0.21218149980503553	0.10874941012014835	-0.1417600524677886	0.10676949103897815	-0.07050036736828116	0.10192284414247538	0.0012146514368391453	0.09096371438659476	0.07347947698133504	0.07704780459822497	0.14547605970588537	0.05973581127261695	0.21614685886516585	0.03917426344593558	0.28371497144469915	0.014352694420137563	0.337409694355401	-0.023762905949219787	0.2784787237487631	-0.031335714807771545	0.21588663984978768	-0.03403943842903271	0.15242471686265843	-0.04007428929817861	0.08895486844667673	-0.04734265658279824	0.02612974497392016	-0.05793910416121956	-0.03522047753258696	-0.07364118510869921	-0.09494250890303885	-0.0935180104367067	-0.15325896386390475	-0.11557274915373858	-0.21059201329419625	-0.13850155378608248	-0.2696540619882493	-0.15540115212619993
Po.pal.bai34261	-0.3447151016923724	0.08824922456013633	-0.2752609334181567	0.09350092791321574	-0.20479460289491314	0.09315059780163956	-0.1335442641344933	0.09112218707757827	-0.06159343233017158	0.08781437708549868	0.010810464965859173	0.08134224949337865	0.08323268293199543	0.07135661732465064	0.15511681634684954	0.05964885862489197	0.22406158092625553	0.04018773994775562	0.28902163862383023	0.01457670341084813	0.3420007125136899	-0.020646650377174225	0.2800988963353938	-0.023118043411568354	0.2165333249238171	-0.027037672381856365	0.15164106610262099	-0.030888464673458238	0.08608712327611252	-0.038229549981038086	0.02072012457997595	-0.05017943275345925	-0.04369986711428468	-0.06611817611451909	-0.10677750271855567	-0.08528745582166676	-0.16830003304181052	-0.10694412932486683	-0.22942114091299073	-0.1277546728962233	-0.2912175532686517	-0.14474523550376311
Po.pal.bai34263	-0.3517424926838	0.08722274366120594	-0.2816904440297127	0.09320039415186959	-0.21047599040407602	0.09540316541546257	-0.13852334379493886	0.09226412336831652	-0.06587266731084837	0.08646429509695414	0.007275537453031718	0.07873399986959687	0.0802969612964861	0.0678137240365884	0.1527784557732084	0.054262716635496616	0.2238210168205257	0.037378693304309527	0.29092619580948803	0.014541593912242648	0.3418773274739037	-0.024835798699074513	0.28198864257605954	-0.024305019662103744	0.21817980713483412	-0.025622855924056033	0.1529574410051175	-0.029427316373342845	0.08802630582338491	-0.038377142485302135	0.023573986741406802	-0.051023877068227086	-0.040271778178659845	-0.06480803733427158	-0.10221664060854103	-0.08345045301817419	-0.163174344323783	-0.10292609893362284	-0.22327775657012006	-0.12326714609574663	-0.2844562200029663	-0.13924170385812093
Po.pal.bai34264	-0.34978382543406217	0.0849827209382616	-0.2793342863000981	0.08906424308446292	-0.207684058012489	0.08854051248246164	-0.13521531268299058	0.08686742719823856	-0.062151929185717165	0.08258886629624326	0.011254088091232722	0.07634020555524716	0.08439928205527544	0.0670714981564864	0.15665171158646676	0.055113348812286946	0.22641047404805267	0.038605886597300215	0.2915777009056767	0.016150507482077983	0.34173494931798604	-0.017716641532110722	0.28166957953423233	-0.022566671775669303	0.2182538266390602	-0.025415005689640877	0.15311830076778743	-0.030674388325972482	0.08732060862476512	-0.03758705810081382	0.02189385872894886	-0.049835905986991946	-0.042939634425338956	-0.06445230131644644	-0.10661376052263224	-0.08117967687588112	-0.16867203986611243	-0.10039748914403597	-0.2300944097931643	-0.11937850399757285	-0.29179512407687935	-0.13612157385793117
Po.pal.bai34266	-0.3540077997300667	0.08403356350269467	-0.2842404381230287	0.08773416250297528	-0.21304671614562334	0.08923093976325533	-0.14075898840249285	0.08821793449750748	-0.06747637236262621	0.08457264458235117	0.006493085260834228	0.07756564401552613	0.08055571506699859	0.0677071400950274	0.15369114322083968	0.05359331745200303	0.2248870242281512	0.03568863854239478	0.29211394670036095	0.012651314445237073	0.34386678201659654	-0.024456318190613127	0.28380977083680065	-0.025977113313957773	0.22004198117784513	-0.027029635148812875	0.15480634929475276	-0.030914338787552238	0.08928869683507727	-0.03766641563558498	0.02399310148602445	-0.04783105137342552	-0.04047010061315265	-0.06023425246518023	-0.1029914458678916	-0.07721715107441936	-0.16384984564941718	-0.09646562396569303	-0.22369363195548475	-0.1164423475148747	-0.28301225727449764	-0.13676105192885848
Po.pal.bai34267	-0.35286488375255537	0.07485164527019646	-0.2826437752657292	0.08260686871281703	-0.21105704998534217	0.08424125086384834	-0.13857775109141887	0.08426244899089444	-0.0654045059949508	0.08053501369201842	0.008344963695359853	0.07434617696241966	0.08201398070954452	0.06370936161067674	0.1550681805225021	0.049684926012810604	0.22649814217420483	0.032206604997497744	0.29500013865302416	0.00925986702526796	0.3481298603981814	-0.0263413339243269	0.2859866315902185	-0.023518305877052267	0.22069802485192017	-0.01991196264299635	0.15466466020583114	-0.0255106950568511	0.0883312970815119	-0.030825439620132036	0.02259878368080711	-0.04184372336932327	-0.04255804765371729	-0.0546258571343857	-0.10560381349930106	-0.0737826825410738	-0.16778742879630923	-0.0938106704088568	-0.22965809050405592	-0.11315255493848075	-0.2911793170197255	-0.1323809386249685
Po.pal.bai34268	-0.3516880114217896	0.11703221380763232	-0.28413959884152395	0.1197180925738253	-0.21504487223645913	0.11629890228147233	-0.14488970816722777	0.11107418376476645	-0.07389373443310482	0.10427407648692832	-0.0024959864201738943	0.09419718005201894	0.06912671814616177	0.08130979730378676	0.14050889490302473	0.06389300100349787	0.2113839387852906	0.04269740003379773	0.27910277980925197	0.01435207205792427	0.33478277559673475	-0.02732110657457404	0.2763267234375136	-0.03405167285185241	0.21476279974516269	-0.03590723062609313	0.15248985602943232	-0.040633980850476405	0.09088373772602326	-0.05088694764935783	0.030018137393094783	-0.06497986619949615	-0.029551660861445558	-0.08315231979842533	-0.08809895759473188	-0.10296940565354341	-0.14555241175673098	-0.12363629494835353	-0.20304015734206796	-0.14241171596365498	-0.26099126249643495	-0.15889637824982336
Po.pal.bai49357	-0.3532040681346561	0.08384314724710204	-0.28196324088033603	0.08785910068711078	-0.20958511419974232	0.0891259158095784	-0.1366988618282365	0.08739680544610183	-0.06358274620796162	0.08332587633790879	0.009673136044506508	0.0768944163151657	0.08288409040461046	0.06758439902383176	0.15536548252983368	0.05406192960748839	0.2259206066150909	0.03545902077160373	0.2924626888681491	0.012449112415288878	0.3416071704204108	-0.022339516571259432	0.28232521669409955	-0.02698309004018623	0.21862628427459668	-0.023894818392616077	0.15324015296658314	-0.02631959700063303	0.08769434796382496	-0.033279427217739146	0.022595398849989574	-0.04477596382202034	-0.04111068045793825	-0.06175721485108515	-0.10324641244025683	-0.0829073989967701	-0.16545845649982352	-0.10177289955941225	-0.22764977811914366	-0.11894571798416606	-0.28989521686360115	-0.13502407922529241
Po.pal.bai49358	-0.347909381671047	0.09466388792356376	-0.2798596270775593	0.09427458488694668	-0.2105744315308388	0.09434985360874754	-0.14021866979688488	0.09142555838808969	-0.06860572564572034	0.08550908508258069	0.004341356269810814	0.07838933560406955	0.07793332004462084	0.06928530708414662	0.15098569697135644	0.05519006412926525	0.22269055778645078	0.03615640402631529	0.2917245268452973	0.012155099112949277	0.3457572259579688	-0.024889159502144	0.2839070269703753	-0.026066028715363024	0.2187082394327076	-0.024681159693357005	0.1528523890576216	-0.029409496419360893	0.08714403541117069	-0.037535913099437705	0.02199828399471058	-0.04941952659412096	-0.04215717888773184	-0.06246481704937966	-0.10362375044050558	-0.08151417163784988	-0.1629389766011842	-0.10400198370493596	-0.22179153622193365	-0.1255264859606054	-0.2803633808686853	-0.14589043747011993
Po.pal.bai49362	-0.35291691497534694	0.08658849545147758	-0.2832238396882011	0.09703656491033855	-0.2117563620524748	0.10095153933194129	-0.13932219988353794	0.10001992774660604	-0.06619694455427444	0.09464048316121827	0.007395288619185394	0.08566940555817762	0.08102954593173818	0.07550681599945508	0.15321911080542594	0.060567188132470404	0.2229000517268344	0.04163091575266109	0.2870648249850082	0.014620541764175744	0.33393731134473914	-0.02828133614804043	0.27780560411902133	-0.03166700360926028	0.216847715503972	-0.030428476235818305	0.15348468947627336	-0.035451940284228795	0.08926489688533631	-0.04317884781948997	0.025010541135557562	-0.053823154513955834	-0.03835259987919703	-0.06715856784882379	-0.099647546327398	-0.08575203508137097	-0.15942283892684125	-0.10679647721068161	-0.21853490832587705	-0.12819038139728653	-0.2785854259199428	-0.1465036576595649
Po.pal.bai49368	-0.3572354354813435	0.08938458170170033	-0.28777252516531365	0.09418084875050514	-0.2166224956262914	0.09570435862475077	-0.14422991263585688	0.09252591805922228	-0.07056026531118491	0.0886264694432808	0.0038306985725644893	0.08080525309842146	0.07838731305428817	0.07010146557212096	0.1520816240150753	0.05620945707529787	0.22303504494097162	0.03765008591998333	0.2886713283105525	0.013954964248227564	0.3389506655753252	-0.02332062554305049	0.2817722732830434	-0.030064098287356275	0.22022463828389244	-0.033718957725375434	0.15617551859971152	-0.0366933628812289	0.09129810692136141	-0.04208214125636878	0.026633997436737063	-0.051241029244933664	-0.03686020629673854	-0.064072642567775	-0.09861935038704454	-0.07973424395655193	-0.15811328654162005	-0.09902422663896862	-0.2163915358458378	-0.11961791099961039	-0.27465619570229205	-0.13957416339229126
Po.pal.bai49369	-0.33682230617152603	0.10228444187974597	-0.2683438293877334	0.10595550577836454	-0.19916568855313338	0.10499505319526814	-0.12945439813572251	0.10100428803301831	-0.05898798028442079	0.09579158914397114	0.012264787380530467	0.08841387165430369	0.08376590351980241	0.07839333870071923	0.1542560132079582	0.06502842135586152	0.2214944279626467	0.046459197239023815	0.28375638802915676	0.02203312927110289	0.33451904909024005	-0.017097922509263064	0.27416781595910494	-0.02092769988291962	0.21290504196320373	-0.03145189094835019	0.14908681214952219	-0.038327289100500664	0.08402822451278312	-0.046924169270455174	0.018841629038807095	-0.05923568600927468	-0.04544194487639343	-0.07453465167133495	-0.10698858828577257	-0.09724061505240833	-0.16731907732668916	-0.12148621004215465	-0.2273421588683038	-0.1441909843686252	-0.28922012092406096	-0.15894171739609295
Po.pal.bai49371	-0.35228320307943173	0.09701524566131844	-0.2835757206674999	0.10005000055028541	-0.2133766544516379	0.09943100768322558	-0.14212914650638062	0.09526923467306021	-0.06975005921550263	0.088854760360653	0.0037148258792525854	0.08117006961492335	0.07761645275568936	0.07115408623088863	0.15061442175841552	0.05643585381529018	0.22168369975056218	0.038029680280148415	0.2891703177501501	0.014543685053431302	0.33943169090283226	-0.02501400638811442	0.2811635595240351	-0.029186167949558056	0.21814280522495172	-0.027428252929756106	0.15384885719489846	-0.034882987144780594	0.08893188929498175	-0.04206817012477704	0.02434663397495633	-0.051746620380649117	-0.03862622986454106	-0.06620040880804776	-0.09938194837958825	-0.0850523422847107	-0.15826287595258348	-0.10629133734423854	-0.21649926501733244	-0.12718577672829895	-0.2747800508762271	-0.1468975538402931
Po.pal.bai49372	-0.3470419882784737	0.11969997252943318	-0.2809142561254141	0.11967795253744537	-0.21343424729447896	0.11880389200874993	-0.14499517870114362	0.11265497682965026	-0.07507192818669639	0.10291064737396494	-0.0034125121061406374	0.09186867032735728	0.0692919968645727	0.07918051284047262	0.14181714305952606	0.06413679151777596	0.21220899514084007	0.043102859808993525	0.2798322305468194	0.016766140408658495	0.33641090081895286	-0.022926595315097026	0.2770653292869301	-0.031129405199831733	0.21520713367173636	-0.03677072632899055	0.15265409875408428	-0.04508762000259753	0.089721570132278	-0.054913643724577764	0.027058540066561918	-0.06555936088872165	-0.03372185995307114	-0.08062655864321391	-0.09225371170279568	-0.09918713570917416	-0.1477804215033081	-0.12310465030084464	-0.20284587353897354	-0.14635288987401973	-0.2597959609518054	-0.1631438301954326
Po.pal.sto14951	-0.3465965190118175	0.12407256083837591	-0.2814107350778383	0.1291227903198865	-0.2144376828735362	0.12699366578695007	-0.14588857743340683	0.12174775522266418	-0.07577004072692442	0.11253878235368286	-0.004355094393761784	0.10025107485292019	0.06766568458139144	0.08556822855594041	0.13944028932434868	0.06838286943335867	0.209408059243317	0.04654623286987847	0.27619366024457837	0.019199081411310076	0.32964866767656426	-0.028321572729766487	0.27325862517275995	-0.034290422955499875	0.21312936539959632	-0.04051058241794815	0.151773954371675	-0.04956133694593927	0.09010332823307463	-0.059611189816622334	0.029117215706427127	-0.07306815189685528	-0.030838664198661807	-0.08781299659007269	-0.08847202908645879	-0.10678288060526568	-0.14423014162888312	-0.12725994517807906	-0.19633680087906485	-0.1540852404295589	-0.25140256464337923	-0.1731187220793595
Po.pal.sto14953	-0.3473598799336525	0.11155088400239013	-0.2789392556215263	0.1171224675520741	-0.20896231018875397	0.11653579619141283	-0.13806579842206687	0.1128279699259625	-0.0665911943652714	0.10513311589311992	0.004987679308733055	0.09438268929128796	0.07602460394264236	0.08149988030390752	0.14573831437220386	0.06397447702036528	0.21417605008987048	0.042719161140034545	0.27995506226447003	0.019738360248755298	0.32869187454632176	-0.01917679354999914	0.2735174059999486	-0.031196098261714905	0.21255149286022654	-0.033951562459644494	0.15064090852307993	-0.04146245220307588	0.08907033573736695	-0.05319168067668453	0.027671553889196624	-0.06865575071935737	-0.03373028192650958	-0.08485632152054466	-0.09457820629227875	-0.10153296235093917	-0.15304421703797014	-0.12359630505912725	-0.2113186495738069	-0.14492162152615898	-0.270435488172224	-0.16294325324206405
Po.pal.sto14954	-0.35086339319070586	0.10811020741597464	-0.2821750675589802	0.10986596780146023	-0.21211110367611574	0.10968786765301772	-0.1411797122543505	0.10651631202373069	-0.06955873567858743	0.10003380951048729	0.0024206629988969518	0.09013200256640524	0.07427317733525249	0.07798201212023398	0.1445672748972021	0.05961822908665723	0.21410460667704345	0.039929511306035365	0.28219561671079185	0.01676772666165307	0.33684524019467554	-0.027222255562138656	0.277227817942483	-0.025629447651169576	0.21484750935665803	-0.03041048474328798	0.15252205994827725	-0.03981034374561603	0.09041394047802144	-0.05050580473831822	0.028106918400824524	-0.06250383413186353	-0.03352313117061574	-0.0775825587690477	-0.0935144540849784	-0.09729837442901457	-0.1530768768792338	-0.11626451057170362	-0.2110560556651531	-0.1378457034509204	-0.27046629478140577	-0.15357032835257495
Po.pal.sto14956	-0.33778987206741046	0.12085841981363951	-0.2686047008696204	0.12355425644589735	-0.19827730402024502	0.1243141927675515	-0.12774279883467804	0.12419820695244368	-0.05723008208741548	0.12004067848729522	0.013157464233603838	0.11107107693173472	0.08273774486609198	0.09767538887901722	0.15010580285516367	0.07901164855942502	0.21400438961354398	0.05597412828750443	0.27200386226992407	0.02668410312643022	0.3137156119892191	-0.024856265389613788	0.2619882709060745	-0.03188240530208133	0.20582205715726792	-0.04015202134526877	0.14641771875614454	-0.04948355474312074	0.08545784926090724	-0.06086298175902041	0.023581222868042727	-0.07511990210246562	-0.03807493254847817	-0.09251894604337488	-0.09727995858748409	-0.11720934620617814	-0.15478417750370782	-0.1447817455575965	-0.2142205358197624	-0.16550866230327516	-0.2749876324371819	-0.18100626949894388
Po.pal.sto14957	-0.34136672363731646	0.10755254146602153	-0.27160540196073574	0.11406327447176814	-0.20074528111464923	0.11705126878610397	-0.1294906486224679	0.11658984923720321	-0.05806968403962807	0.1106313051948368	0.013251267061497516	0.101493861189812	0.08323464941262748	0.08922878181266572	0.15058532009406214	0.07248665785125485	0.21595856185784934	0.05155511231994091	0.27715921068893346	0.023439017278901755	0.32238943380605856	-0.02288713268236514	0.2673356125220087	-0.02965734417300063	0.2080572472598159	-0.033940345923676195	0.1472346562762376	-0.04144599799193574	0.0873755927673682	-0.05919848513610155	0.024685018164649325	-0.07189614467099743	-0.03824378542236013	-0.08688900754568739	-0.09987928266475575	-0.10644503141495622	-0.1590588805172187	-0.1315199018211066	-0.21841817253930068	-0.15389915411459737	-0.28038870939267585	-0.1663131241340846
Po.pal.sto14958	-0.33005118478702133	0.1072127445852495	-0.2622910523609101	0.11100873210459344	-0.19424259523513418	0.11200749163114729	-0.12599096245357883	0.10828406603004256	-0.05726279312722027	0.10223200228265693	0.012040045032567667	0.09276373672734886	0.08170749074522357	0.08026438315764546	0.1509372048099071	0.06446375323425985	0.21887729975972295	0.04527085864712829	0.2841752609718655	0.02230690219973569	0.33609029281215497	-0.01507595675309216	0.273862929903243	-0.020920360015991263	0.20969454172035104	-0.028676223847320756	0.1449096259611382	-0.03650024815352285	0.08060673633095965	-0.048383271363843024	0.016310511459771918	-0.061569417729402776	-0.04671594701885157	-0.07928099878308427	-0.10761493881268686	-0.10324886225605232	-0.16721476179471415	-0.1299405738394792	-0.22791647898812617	-0.15264512870485364	-0.28991122492866195	-0.1695736291531657
Po.pal.sto14960	-0.3566879963853064	0.10005862282160043	-0.2885928542513664	0.10362663343958649	-0.21844546462755243	0.10289118156131556	-0.14671351068876876	0.10003415726870588	-0.07385135397060147	0.09644017611126246	-8.605659147475561E-4	0.08836520314172058	0.07173212869664516	0.07623380208635566	0.14349583136375962	0.05884094049222169	0.2147182932612626	0.03762838114025624	0.28472735989043413	0.009706667789587502	0.34054653757207437	-0.03696115559572305	0.2809230366065869	-0.031395877198218375	0.21815536972527272	-0.026601745693023503	0.15548840675658548	-0.033893217423726175	0.09302467487292067	-0.04332595137646517	0.031134953792267314	-0.05746814489848029	-0.03016688469363778	-0.07474922781254514	-0.09120359781998401	-0.0912203939952063	-0.15153360151174222	-0.10623554668153551	-0.2099760927871682	-0.12419307477647816	-0.265914669886934	-0.1477814304012106
Po.pal.sto14965	-0.34441983704400564	0.10791784261737804	-0.27670573455045544	0.11186463202825139	-0.2078044165397608	0.11055129880271086	-0.1379318800191909	0.10700877272530791	-0.06713242123092077	0.10042631315639297	0.00452934833425829	0.09301507370663063	0.07596681065321227	0.08163714289003851	0.14604089446036111	0.06493798497629036	0.21412284343396096	0.04220872017067389	0.28109437299574364	0.01614501253084006	0.3369058730642405	-0.024880611447660544	0.27589737447138246	-0.02699809818087584	0.21335995565932708	-0.031511370853708344	0.1510613303394994	-0.039390917907300656	0.08867521643718268	-0.050645159602832765	0.02561858812710385	-0.06265191429394454	-0.03665223418131337	-0.0784901365147671	-0.09740729800383485	-0.09799979807621992	-0.1564088960279778	-0.12037998886537794	-0.21460807749083644	-0.14296470744337725	-0.27420181288797635	-0.15980009041844936
Po.pal.sto14969	-0.34311454086444276	0.10163780372362825	-0.2732292296939348	0.10198088931364804	-0.20240931682730678	0.09893507477459326	-0.13102878289210282	0.09529832163632618	-0.05933294917547498	0.0903950502098583	0.012333814183397889	0.08365765822545078	0.08296692894561047	0.07340456910198755	0.15216122220096706	0.06032559309783493	0.22076241097799648	0.043294886114449566	0.2872967685769991	0.018941575877419417	0.33767327377351475	-0.02468978609201565	0.2769889201974386	-0.02023707382279219	0.21277468495869226	-0.02009126020874505	0.14854141575479435	-0.026506245700061853	0.08640544987810363	-0.04478189856293181	0.02247007958376134	-0.0598326375635807	-0.041965683012749985	-0.07420862884574206	-0.10440249953640451	-0.09518718280083184	-0.1661910698057117	-0.11654908368447235	-0.2282259439117551	-0.13505422200885897	-0.2904749533113923	-0.15073340278516364
Po.pal.sto14970	-0.34142088797949055	0.11740343951092182	-0.27455691959469286	0.11950846673833418	-0.20615621173142729	0.11897639944955203	-0.1365875275325813	0.11552873905534959	-0.06606138962128695	0.10844827604846927	0.004930313506118656	0.09757506966440735	0.07584052574300514	0.08451342761764137	0.14569372974128325	0.06871935738486074	0.2132608189276277	0.047650800046370914	0.27780520838187694	0.022006215500077322	0.32878953176333797	-0.020495607097993807	0.271733131671313	-0.029323750189586648	0.21124686953416053	-0.0359222255299991	0.14975128492400747	-0.045371897883636256	0.08794767380826549	-0.0578441790316622	0.025698573992555918	-0.0711045901918326	-0.03580364489865952	-0.08718248620752285	-0.09607235518791056	-0.10591763194743309	-0.15485522648108058	-0.12665235337400757	-0.21220728725520988	-0.14912636099993598	-0.2689762117112122	-0.1713891085623744
Po.pal.sto19112	-0.34864308035166475	0.11269787736266183	-0.2798095244795243	0.11528611819739717	-0.20963754315095057	0.11727248719292992	-0.13866029139675073	0.11592081032643345	-0.06718631534063288	0.10962201580025444	0.004218507340753255	0.09961631870484014	0.07436861509993979	0.08424834768245987	0.14343555904675262	0.06722180426999219	0.210580297997069	0.04569306446063205	0.27615045433911733	0.018541264472147302	0.33000298306298886	-0.03040933331994823	0.27193873452273865	-0.027809741225978013	0.21189361072429871	-0.03323501778522991	0.15172684051258595	-0.043850973663520205	0.09126029128039527	-0.056365038212150415	0.030319527616340144	-0.07083121959810713	-0.03102769521768556	-0.08605486559149741	-0.09178979305755892	-0.10354698843919034	-0.15089156858660221	-0.12483988920222959	-0.20926838835417252	-0.1465362756745528	-0.26898122160743687	-0.16264076575734432
Po.pal.sto19113	-0.34366387206189897	0.10948025790554114	-0.2738391797883912	0.1098297194844664	-0.20295871264502535	0.1081255510142906	-0.13163528899244126	0.10533953007569778	-0.06018477540233131	0.10036795467179005	0.010906709741384878	0.09167741579393264	0.08104443315519658	0.08034534840261807	0.14977450628977326	0.06580450530784855	0.21658164373746192	0.04540190682593116	0.2816313654927754	0.0216816355872105	0.33159221884172907	-0.019980317192131808	0.27284979126787673	-0.023984910286717648	0.21085302939724637	-0.02782950075567977	0.14877643221808864	-0.03738936141868422	0.08681442389249308	-0.050730618178911696	0.02482608855245035	-0.06810252300363445	-0.03821112690430949	-0.08333180529673158	-0.09988042080352842	-0.10313889301739909	-0.16027176264210302	-0.1252277806521099	-0.2215165444306492	-0.14258230552543286	-0.2834889589157982	-0.15575580974189399
Po.pal.sto20499	-0.3491220801199114	0.10333459554502472	-0.28062876296412737	0.10928697754532898	-0.21082209022945622	0.11143809478786862	-0.14028041424206836	0.10930521360953073	-0.06914887898300673	0.10295827607413749	0.0022788537946096567	0.09060648842372082	0.07425551035550826	0.07715760069028982	0.14580827986011022	0.06132316824613538	0.21614022555957493	0.04228514403492895	0.283198710103175	0.016651508248084188	0.33564262049892424	-0.028330423870814345	0.276996042639406	-0.028770804109762432	0.21479806539561214	-0.031946789966078554	0.15158735022822747	-0.038959286465747874	0.08872024111913986	-0.04968721446226891	0.02614877384732192	-0.06165632407972908	-0.03540763068510752	-0.0758948726242142	-0.09487475870878226	-0.09569998939190373	-0.15262226627758047	-0.11918478122868481	-0.21185716729033643	-0.1376226257375097	-0.2708106239012328	-0.15659395526833617
Po.pal.sto20500	-0.35002725949037344	0.09572347796381145	-0.2825106951161686	0.10000358861822871	-0.2136748060832116	0.09847330985154035	-0.14359581636982097	0.09289644964739888	-0.07193046231627614	0.08717194075436957	9.977555355722388E-4	0.07841675395121545	0.07492637491113854	0.06854657756547701	0.14835031469412532	0.05541706810539835	0.2199098768189691	0.03731123484014572	0.289084919350309	0.011418616197088005	0.34629388870639255	-0.02791557785261406	0.2839352061010256	-0.025312693749030488	0.21943049589991856	-0.02482448156785806	0.1547861813390626	-0.03339030488416318	0.08961164834712888	-0.042092875710471975	0.02444111272397151	-0.04966292294834419	-0.03868633851624213	-0.06384216146458388	-0.09948163497480336	-0.08334879586095342	-0.15901659042230254	-0.1036543178226284	-0.21729776903765752	-0.1254674182547108	-0.27554640210075737	-0.14586746737931505
Po.pal.sto43832	-0.3428367827217656	0.09701354045005375	-0.275073125320545	0.10428550542538736	-0.2059610461084663	0.10580017915292807	-0.13575470211170762	0.10461619938482937	-0.0646118108112374	0.1000984064035549	0.006896630697462259	0.09035511657225205	0.07851646950360132	0.07830071382294984	0.14966584314478862	0.06255356319990547	0.2197746554875446	0.04336797750964691	0.28584134548120643	0.015551762354192082	0.33689981402946195	-0.027041535530511654	0.27730651671160694	-0.02942015828926181	0.21418292582512527	-0.028863993055380247	0.14986835311451815	-0.03425218947782131	0.08576655032055039	-0.043798956580437934	0.022511666723790437	-0.05885678270423001	-0.04046031951663863	-0.07466266198932736	-0.10222663215631667	-0.09295976097766107	-0.16245142169370339	-0.11301377122372394	-0.21941632183238396	-0.1395039765509284	-0.27843860876689164	-0.15956917789641578
Po.pal.sto45963	-0.3464473842395163	0.12045186225226495	-0.278805340735792	0.1224188071545487	-0.20979121651461394	0.11915382333264074	-0.13991775279189175	0.11512366925546594	-0.0692977456588588	0.10715304631617058	0.0021322290034271503	0.09595680753230316	0.07353026221490946	0.08158586788105024	0.14426988093191725	0.06698250392284455	0.21322824733216178	0.04864742884712475	0.2783683828391451	0.021855996515550813	0.3288198838850571	-0.02443154175322884	0.2724613054793625	-0.030093905364382362	0.2119959403566907	-0.03448829313651173	0.1503779689194475	-0.044897451253930395	0.08901627361983498	-0.059904641857517225	0.026688785674618125	-0.07093436813980099	-0.034366879909729836	-0.08549632594992503	-0.09318289599406573	-0.10454260805454449	-0.14830085538411708	-0.13087981225300424	-0.20618311229275982	-0.14869339172907836	-0.26459597673522606	-0.16496747351804103
Po.pal.sto55538	-0.351356453411242	0.12208132888626368	-0.2844962216257202	0.12616634798961546	-0.21574827833475213	0.1261132474878556	-0.14572718271404303	0.12150834142000078	-0.07441577394176037	0.1151357235117731	-0.002723578248477427	0.10404472237343186	0.06820691743178292	0.08569020285956601	0.139227704721323	0.06633343149043837	0.20891620360666235	0.044318781082132705	0.2750052844262594	0.01917147687656346	0.3269135778758386	-0.027149772946312697	0.2721771963275321	-0.034974438718547635	0.21323769510832963	-0.04368589212845426	0.15234681474353817	-0.05003440388346396	0.09178833400130877	-0.06022227594713224	0.03145862791493619	-0.07192438667958766	-0.02789767610482406	-0.08742915714578679	-0.08594379698026502	-0.1060216223391721	-0.14232734552845389	-0.126792902857807	-0.19645870185416747	-0.15130130560862692	-0.2521833474138052	-0.17102744572274992
Po.pal.aff28906	-0.34826131681853345	0.12029867920232577	-0.28152498916020724	0.12166540506517404	-0.2132611310821747	0.11708503790906778	-0.14370648576593462	0.11119548825452176	-0.07278560709744766	0.10386289689938781	-6.174437033270412E-4	0.09503311663033291	0.07199213263718861	0.08400268193700537	0.14307595202805898	0.06578955047779096	0.21224979943795766	0.043439223699484726	0.2787478474599071	0.018898246872397766	0.3319936031282193	-0.02429180343089636	0.27464508673592514	-0.03088186945415726	0.21406091157999252	-0.038664908415718735	0.1522522487487839	-0.045968561979088246	0.09017703910260612	-0.05577552474089869	0.027782025253117074	-0.06638673839232784	-0.033111279602034006	-0.08173882991293262	-0.09157320925711133	-0.1019399706596096	-0.14785759441715873	-0.12491930322357972	-0.20361880582030417	-0.14683515479449047	-0.26065878338752324	-0.16386766194378966
Po.pal.aff28922	-0.3561229807851399	0.10997695111439772	-0.28838966954508166	0.10913456630162285	-0.2185019796463556	0.10523463520220373	-0.1468953502971734	0.1022318606277603	-0.07395622551920328	0.09951239252895534	-7.522093581562861E-4	0.09079670927882405	0.07213371789510818	0.07825802574012922	0.14415014233383147	0.06155773784502373	0.2148952647283086	0.041003773506801136	0.2826298991164972	0.015165871221187219	0.33574759992435776	-0.030314972580657754	0.27840298834086	-0.031509670033141424	0.21712956548403528	-0.0342471672299271	0.15477459799108156	-0.04017971810971806	0.09263518487909989	-0.04998968062191725	0.03087727511388716	-0.06372496871855596	-0.030612383895033374	-0.07811039624002407	-0.09108549880843175	-0.09301466965953273	-0.1494248630753795	-0.11062436773772188	-0.2060325129147668	-0.1301184690566338	-0.2616025619623447	-0.15103844337907474
Po.pal.aff28931	-0.3523364120167377	0.1223167887555012	-0.2863335569253328	0.11982869217069786	-0.21832996633171098	0.11402055358142149	-0.14857968588997053	0.1094787259310978	-0.0775504289705222	0.10179649984219058	-0.00532160930657638	0.09246757900537574	0.06751482510684115	0.08106686903658844	0.13968110057159144	0.06450645962339596	0.2105677046039902	0.04131222564188343	0.2807250022098937	0.014314832440025294	0.33659132894410526	-0.032602544625004004	0.27796356070902317	-0.03347230956136457	0.21563172650115703	-0.03361448525033175	0.15349831356696444	-0.04109951088577819	0.09178065681913467	-0.052350311735678945	0.03017028013646373	-0.06450791907520563	-0.029738435676295197	-0.08100874967734728	-0.08747634218573769	-0.10119146907936949	-0.14411226512182077	-0.12080861572125419	-0.19979487758216768	-0.14012780636827468	-0.2545509191622933	-0.1603255040485691
Po.pal.aff28935	-0.34702250647599114	0.11735134789181664	-0.27843849893182193	0.1159984846089885	-0.20837294567609205	0.1116271546987469	-0.13746435676132074	0.10640604220574616	-0.06631822738027789	0.09867461494074171	0.004996335878288127	0.09082900110025986	0.07572724702124595	0.07838298369816436	0.145813178126628	0.06324154895932782	0.21408666613687638	0.04479495729014828	0.27924184775352545	0.021515685888074475	0.3331827612064362	-0.013968699604271717	0.27436276893329614	-0.024826271206868422	0.21331344774455477	-0.03319367902745829	0.15153230185813954	-0.04342585995072039	0.08920832161734663	-0.0537501986227719	0.027400669126492767	-0.06885784524613894	-0.033758992023803364	-0.08697788467066003	-0.0935134812394148	-0.10839359808908516	-0.15428447690953598	-0.12394930410814403	-0.2151085466409586	-0.13719153337158352	-0.27458351336361364	-0.15428694738431237
Po.pal.aff28937	-0.35181139532397593	0.10843784495287731	-0.2835885610237718	0.11414243126516607	-0.21373317519470592	0.11131280654733898	-0.14271009946054336	0.1056084713899635	-0.07059332550845322	0.09925892197221713	0.002086987925425405	0.09033541845009181	0.07476856419577174	0.07905527608390817	0.14615281154033474	0.0630327699223373	0.21480358438481498	0.04248570784081414	0.2804357411751026	0.018448050585315193	0.3329589907145404	-0.028069678489891267	0.27557307459328007	-0.026400654076937355	0.21555964469599365	-0.03440203986666109	0.15401371292000543	-0.04348302358954237	0.09133708626544423	-0.05095305777247544	0.0288237317559926	-0.06294762773958987	-0.03268337166397252	-0.07898632253133114	-0.0928914561226672	-0.0971078697380008	-0.15117304054959876	-0.11812151153230252	-0.2091945643653901	-0.13783585889467087	-0.26813494095362705	-0.15381005477862697
Po.pal.wei37950	-0.3506198593541552	0.10220078546580709	-0.28181334595251406	0.10359245724705801	-0.21147018198287737	0.10204248269294369	-0.13998716430556038	0.09863396622371146	-0.06756640291141691	0.09332964477955658	0.0052380694712720055	0.08478481833062182	0.07787238360190092	0.07377317697809917	0.14949241318851575	0.059369306924500084	0.2189058209347429	0.04060402980783752	0.28512288575064026	0.018137485671228117	0.3373693066687011	-0.02061690815207423	0.2784907242989054	-0.02524917616327302	0.21647109403690304	-0.03100136656857029	0.15331589343108137	-0.038768240294654296	0.08967969805048484	-0.04767703019534861	0.02623070260108818	-0.060234432266813784	-0.03658681492443974	-0.07504760850683384	-0.0983014191138996	-0.09143680983469203	-0.15855755847819647	-0.10922011000419535	-0.21723218875655653	-0.12940899843828008	-0.2760540562546194	-0.14780747369662792
Po.sup.36517	-0.3557006519586645	0.1218882881265196	-0.28767498842576766	0.12179804508589571	-0.2175313979305687	0.12036432977592748	-0.14618403312029002	0.11546837020770179	-0.07394274600892542	0.10745221679797616	-0.0013517475455803382	0.09721327738806212	0.07069104417510942	0.08401552595935517	0.14139771215144056	0.06728502225392091	0.2097598192557921	0.04563929644554705	0.2749777587364757	0.019571545695867616	0.32702116282621063	-0.026071836368355486	0.2724052594169913	-0.0330999823951101	0.21404919448698967	-0.03979947261811788	0.15435851457504987	-0.04881740424876065	0.09411869909204842	-0.05998099491182435	0.033652683781818765	-0.07340621448771015	-0.026312560151481354	-0.0888708677055622	-0.08528073636045644	-0.1055479154132316	-0.14274804476027186	-0.12385130725039982	-0.19968884535574596	-0.141337316087367	-0.25601609688017385	-0.15991260625033427
Po.sup.36519	-0.3569201639530316	0.09702368106006527	-0.28857173372806133	0.1045818198289868	-0.2184184223326478	0.10747300435162413	-0.14701591449930665	0.10509187626953072	-0.07442486548535515	0.0984936939660799	-8.61114276056181E-4	0.08978511249353138	0.07276550681411038	0.0784215924310095	0.1452934755950746	0.06260658392015596	0.21553785960140234	0.039135093074800245	0.28370931785056624	0.010358956960948046	0.33689391483080167	-0.03942500758894893	0.2792911026428976	-0.03308236887271654	0.21774962378565937	-0.03181093119308344	0.15537742296885887	-0.03657212456623254	0.09284448723030422	-0.04585056617482595	0.030165078814550206	-0.05725269041061035	-0.031752582186182335	-0.0704722730751588	-0.09168152473726235	-0.08778291189802667	-0.14935189450008535	-0.10932950373092826	-0.20658122725252867	-0.1306367589817377	-0.26404834718370784	-0.15075627786446283
Po.sup.42066	-0.3539445553630591	0.11996192254682915	-0.2860383224125426	0.12073128450746749	-0.21617805065487924	0.11974538068778849	-0.1451860951816438	0.11492966534227894	-0.07323867302317301	0.1068230737459501	-6.948625048729049E-4	0.09732108284651525	0.07135773401520241	0.08280198564348265	0.14285630548360287	0.06563631823777599	0.21222140362198055	0.045644914697860896	0.2764543261688936	0.02027119596712299	0.3265486144095697	-0.02509895888257449	0.27271579207549224	-0.033010878915247635	0.2146299725538115	-0.041583208615806326	0.1537983602627801	-0.04867389154015289	0.0922899064606244	-0.05683536689496747	0.031426109222370345	-0.07002230734097899	-0.02845433016636733	-0.08674744430137563	-0.0876150207696626	-0.10342143563018114	-0.14476095122941207	-0.12307071569332534	-0.20077680154772257	-0.14370438087500287	-0.25741086142099245	-0.16169823553345936
Po.sup.42067	-0.35858930757554464	0.09890445161038826	-0.2898428762271251	0.10640040102477791	-0.2191318550930677	0.10675339565002376	-0.14724470900326658	0.10547949986018393	-0.07455811538737275	0.09982777173581596	-0.0013685150702697664	0.09054916194688699	0.07196082044354	0.07905268254742132	0.1444001716390476	0.06288464534659668	0.2144560665882575	0.039373770732574316	0.2819746025292313	0.010021466318127607	0.33627509102892233	-0.039779397002743244	0.2787404870151688	-0.03271002880105793	0.2178345356824265	-0.03319540260198449	0.15589876554742493	-0.03780820638227177	0.09352154925916692	-0.044801236525818286	0.03151260564431787	-0.05689245164598325	-0.02956913208160277	-0.07253338495172357	-0.08929681553182145	-0.09096471604809886	-0.14773308843836866	-0.11089260414505647	-0.2052371474470596	-0.13169018191064455	-0.26400313352200483	-0.1479796367574144
Po.sup.42069	-0.35105612493013455	0.10665145792421622	-0.28247129930604103	0.10848760857327382	-0.2124359143005301	0.10989449211837121	-0.14144149077239176	0.10786854289459576	-0.06962625529560897	0.10378852298683192	0.0024202441008018376	0.095156226003936	0.0742881035843683	0.08268212654652737	0.14543775144188414	0.06591458142480278	0.21476491617049348	0.04331453591845699	0.2809808946452245	0.01393358444596799	0.33377490109111263	-0.032116016180184975	0.2756970801723476	-0.033175607145548944	0.21451138428020258	-0.03376284780435475	0.15239621814492443	-0.039309202249663805	0.09006044456116757	-0.04788200475688223	0.028162864298477273	-0.06137384206607395	-0.03293844829963101	-0.078544314968472	-0.09330787407075761	-0.09683494606038193	-0.15195533705293707	-0.1177185582479508	-0.2093074843699515	-0.13994330924539805	-0.26795457409302037	-0.15703103011206876
