# Supplementary material for: Evolution of body morphology and beak shape revealed by a morphometric analysis of 14 Paridae species
Source: Front Zool. 2016 Jun 29;13:30. doi: 10.1186/s12983-016-0162-0 (PMC4928266; doi:10.1186/s12983-016-0162-0)
Supplement: Supplementary file 4 — Phylogeny of the 14 Paridae species analysed in this study. (TRE 525 bytes) [file 12983_2016_162_MOESM4_ESM.tre]

(Sylviparus_modestus:0.097814,(Melanochlora_sultanea:0.085235,((Cyanistes_cyanus:0.067624,(Parus_spilonotus:0.070615,(Pseudopodoces_humilis:0.071078,(Parus_major:0.029469,Parus_monticolus:0.027396):0.024826):0.003493):0.007492):0.015674,((Periparus_venustulus:0.037297,(Periparus_ater:0.030907,Periparus_rubidiventris:0.040133):0.014787):0.010921,(Lophophanes_dichrous:0.045646,(Poecile_superciliosus:0.046409,(Poecile_palustris:0.025838,Poecile_montanus:0.029784):0.017142):0.014690):0.005640):0.011793):0.015027):0.022002);
